# Supplementary material for: μ-1,2-Di-4-pyridylethane-κ2 N:N′-bis­[bis­(N,N-diisopropyl­dithio­carbamato-κ2 S,S′)zinc(II)]
Source: Acta Crystallogr Sect E Struct Rep Online. 2008 Apr 18;64(Pt 5):m680. doi: 10.1107/S1600536808010003 (PMC2961305; doi:10.1107/S1600536808010003)
Supplement: Supplementary file 1 [file e-64-0m680-sup1.cif]

##############################################################################
###                                                                        ###
###        Electronic paper (Acta Crystallographica Section E)             ###
###                                                                        ###
##############################################################################
#                                                                            #
# This CIF contains the data in a paper accepted for publication in Acta     #
# Crystallographica Section E. It conforms to the requirements of Notes      #
# for Authors for Section E, and has been peer reviewed under the auspices   #
# of the IUCr Commission on Journals.                                        #
#                                                                            #
# Full details of the Crystallographic Information File format               #
# are given in the paper "The Crystallographic Information File (CIF):       #
# a New Standard Archive File for Crystallography" by S. R. Hall, F. H.      #
# Allen and I. D. Brown [Acta Cryst. (1991), A47, 655-685].                  #
#                                                                            #
# The current version of the core CIF dictionary is obtainable from          #
# ftp://ftp.iucr.org/pub/cif_core.dic. The current version number is 2.4.    #
#                                                                            #
# Software is freely available for graphical display of the structure(s) in  #
# this CIF.  For information consult the CIF home page http://www.iucr.org/  #
# cif/home.html                                                              #
#                                                                            #
# This file may be used for bona fide research purposes within the           #
# scientific community so long as proper attribution is given to the journal # 
# article from which it was obtained.                                        #
#                                                                            #
##############################################################################
                                             
data_global
_audit_creation_method     SHELXL-97
_journal_date_recd_electronic     2008-04-07
_journal_date_accepted     2008-04-11
_journal_name_full     'Acta Crystallographica, Section E'
_journal_year     2008
_journal_volume     64
_journal_issue      5
_journal_page_first     m680
_journal_page_last     m680
_journal_paper_category     QM
_journal_coeditor_code     SJ2481
_publ_contact_author_name     ' Edward RT Tiekink '
_publ_contact_author_address
;
    Department of Chemistry,
    The University of Texas,
    One UTSA Circle,
    San Antonio, Texas 78249-0698,
    USA
;
_publ_contact_author_email     edward.tiekink@utsa.edu
_publ_contact_author_fax     ' 1 210 458 7428 '
_publ_contact_author_phone     ' 1 210 458 5774 '
_publ_section_title
;\
\m-1,2-Di-4-pyridylethane-\k^2^<i>N</i>:<i>N</i>'-bis[bis(<i>N</i>,<i>N</i>-\
diisopropyldithiocarbamato-\k^2^<i>S</i>,<i>S</i>')zinc(II)]
;
loop_
    _publ_author_name
    _publ_author_footnote
    _publ_author_address
    'Avila, Vanessa' .
;
Department of Chemistry, The University of Texas at San Antonio,
One UTSA Circle, San Antonio, Texas 78249-0698, USA
;
    'Tiekink, Edward R. T.' .
;
Department of Chemistry, The University of Texas at San Antonio,
One UTSA Circle, San Antonio, Texas 78249-0698, USA
;
data_I
_audit_creation_method     SHELXL-97
_chemical_name_systematic
;
\m-1,2-Di-4-pyridylethane-\k^2^<i>N</i>:<i>N</i>'-
bis[bis(<i>N</i>,<i>N</i>-diisopropyldithiocarbamato-
\k^2^<i>S</i>,<i>S</i>')zinc(II)]
;
_chemical_name_common     ?
_chemical_formula_moiety     'C40 H68 N6 S8 Zn2'
_chemical_formula_sum     'C40 H68 N6 S8 Zn2'
_chemical_formula_iupac     '[Zn2 (C7 H14 N1 S2)4 (C12 H12 N2)]'
_chemical_formula_weight     1020.22
_chemical_melting_point     ?
_symmetry_cell_setting     monoclinic
_symmetry_space_group_name_H-M     'P 21/c'
_symmetry_space_group_name_Hall     '-P 2ybc'
loop_
    _symmetry_equiv_pos_as_xyz
    'x, y, z'
    '-x, y+1/2, -z+1/2'
    '-x, -y, -z'
    'x, -y-1/2, z-1/2'
_cell_length_a     18.645(5)
_cell_length_b     15.464(5)
_cell_length_c     17.567(4)
_cell_angle_alpha     90
_cell_angle_beta     90.756(11)
_cell_angle_gamma     90
_cell_volume     5064(3)
_cell_formula_units_Z     4
_cell_measurement_reflns_used     17064
_cell_measurement_theta_min     2.1
_cell_measurement_theta_max     30.5
_cell_measurement_temperature     98(2)
_exptl_crystal_description     block
_exptl_crystal_colour     colourless
_exptl_crystal_size_max     0.15
_exptl_crystal_size_mid     0.11
_exptl_crystal_size_min     0.11
_exptl_crystal_density_diffrn     1.338
_exptl_crystal_density_meas     ?
_exptl_crystal_density_method     'not measured'
_exptl_crystal_F_000     2152
_exptl_absorpt_coefficient_mu     1.311
_exptl_absorpt_correction_type     'multi-scan'
_exptl_absorpt_process_details     '(ABSCOR; Higashi, 1995)'
_exptl_absorpt_correction_T_min     0.757
_exptl_absorpt_correction_T_max     1
_exptl_special_details
;
;
_diffrn_ambient_temperature     98(2)
_diffrn_radiation_type     MoK\a
_diffrn_radiation_wavelength     0.71073
_diffrn_radiation_source     'fine-focus sealed tube'
_diffrn_radiation_monochromator     graphite
_diffrn_measurement_device_type     'Rigaku AFC12\K/SATURN724'
_diffrn_measurement_method     \w
_diffrn_detector_area_resol_mean     ?
_diffrn_reflns_number     52873
_diffrn_reflns_av_R_equivalents     0.040
_diffrn_reflns_av_sigmaI/netI     0.030
_diffrn_reflns_theta_min     1.8
_diffrn_reflns_theta_max     26.5
_diffrn_reflns_theta_full     26.5
_diffrn_measured_fraction_theta_max     1.000
_diffrn_measured_fraction_theta_full     1.000
_diffrn_reflns_limit_h_min     -20
_diffrn_reflns_limit_h_max     23
_diffrn_reflns_limit_k_min     -19
_diffrn_reflns_limit_k_max     19
_diffrn_reflns_limit_l_min     -22
_diffrn_reflns_limit_l_max     22
_diffrn_standards_number     0
_diffrn_standards_interval_count     0
_diffrn_standards_interval_time     ?
_diffrn_standards_decay_%     '< 1'
_refine_special_details
;
Refinement of <i>F</i>^2^ against ALL reflections. The weighted <i>R</i>-factor
<i>wR</i> and goodness of fit <i>S</i> are based on <i>F</i>^2^, conventional
<i>R</i>-factors <i>R</i> are based on <i>F</i>, with <i>F</i> set to zero for
negative <i>F</i>^2^. The threshold expression of <i>F</i>^2^ >
\s(<i>F</i>^2^) is used only for calculating <i>R</i>-factors(gt) <i>etc</i>.
and is not relevant to the choice of reflections for refinement.
<i>R</i>-factors based on <i>F</i>^2^ are statistically about twice as large
as those based on <i>F</i>, and <i>R</i>- factors based on ALL data will be
even larger.
;
_reflns_number_total     10501
_reflns_number_gt     9945
_reflns_threshold_expression     I>2\s(I)
_refine_ls_structure_factor_coef     Fsqd
_refine_ls_matrix_type     full
_refine_ls_R_factor_all     0.043
_refine_ls_R_factor_gt     0.040
_refine_ls_wR_factor_gt     0.088
_refine_ls_wR_factor_ref     0.089
_refine_ls_goodness_of_fit_ref     1.14
_refine_ls_restrained_S_all     1.14
_refine_ls_number_reflns     10501
_refine_ls_number_parameters     505
_refine_ls_number_restraints     0
_refine_ls_hydrogen_treatment     constr
_refine_ls_weighting_scheme     calc
_refine_ls_weighting_details
         'calc w=1/[\s^2^(Fo^2^)+(0.0347P)^2^+4.0808P] where P=(Fo^2^+2Fc^2^)/3'
_atom_sites_solution_hydrogens     geom
_atom_sites_solution_primary     direct
_atom_sites_solution_secondary     difmap
_refine_ls_shift/su_max     0.001
_refine_ls_shift/su_mean     0.000
_refine_diff_density_max     0.47
_refine_diff_density_min     -0.41
_refine_ls_extinction_method     none
_refine_ls_extinction_coef     ?
loop_
    _atom_type_symbol
    _atom_type_description
    _atom_type_scat_dispersion_real
    _atom_type_scat_dispersion_imag
    _atom_type_scat_source
    'C' 'C' 0.0033 0.0016
                         'International Tables Vol C Tables 4.2.6.8 and 6.1.1.4'
    'H' 'H' 0.0000 0.0000
                         'International Tables Vol C Tables 4.2.6.8 and 6.1.1.4'
    'N' 'N' 0.0061 0.0033
                         'International Tables Vol C Tables 4.2.6.8 and 6.1.1.4'
    'S' 'S' 0.1246 0.1234
                         'International Tables Vol C Tables 4.2.6.8 and 6.1.1.4'
    'Zn' 'Zn' 0.2839 1.4301
                         'International Tables Vol C Tables 4.2.6.8 and 6.1.1.4'
_computing_data_collection     'CrystalClear (Rigaku, 2005)'
_computing_cell_refinement     'CrystalClear (Rigaku, 2005)'
_computing_data_reduction     'CrystalClear (Rigaku, 2005)'
_computing_structure_solution
                            'PATTY in DIRDIF92 (Beurskens <i>et al.</i>,  1992)'
_computing_structure_refinement     'SHELXL97 (Sheldrick, 2008)'
_computing_molecular_graphics
                       'ORTEPII (Johnson, 1976) and DIAMOND (Brandenburg, 2006)'
_computing_publication_material     'SHELXL97 (Sheldrick, 2008)'
loop_
    _atom_site_type_symbol
    _atom_site_label
    _atom_site_fract_x
    _atom_site_fract_y
    _atom_site_fract_z
    _atom_site_U_iso_or_equiv
    _atom_site_adp_type
    _atom_site_calc_flag
    _atom_site_refinement_flags
    _atom_site_occupancy
    _atom_site_disorder_assembly
    _atom_site_disorder_group
    Zn Zn1 0.276298(14) 0.197149(17) 0.666864(15) 0.01860(7) Uani d . 1 . .
    Zn Zn2 0.233401(14) 0.792692(17) 0.113503(15) 0.01919(7) Uani d . 1 . .
    S S1 0.17394(3) 0.17012(4) 0.74108(3) 0.02267(13) Uani d . 1 . .
    S S2 0.19934(3) 0.08862(4) 0.59234(3) 0.02227(13) Uani d . 1 . .
    S S3 0.38566(3) 0.12770(4) 0.69274(3) 0.02016(12) Uani d . 1 . .
    S S4 0.33916(3) 0.28608(4) 0.77400(3) 0.01942(12) Uani d . 1 . .
    S S5 0.14013(3) 0.88860(4) 0.08654(3) 0.02158(13) Uani d . 1 . .
    S S6 0.25034(3) 0.92616(4) 0.20351(3) 0.02157(13) Uani d . 1 . .
    S S7 0.34319(3) 0.79323(4) 0.05134(3) 0.02127(13) Uani d . 1 . .
    S S8 0.22111(3) 0.68586(4) 0.00107(3) 0.02082(13) Uani d . 1 . .
    N N1 0.07846(11) 0.06823(13) 0.67052(11) 0.0228(4) Uani d . 1 . .
    N N2 0.46332(10) 0.20599(12) 0.80062(11) 0.0192(4) Uani d . 1 . .
    N N3 0.28479(10) 0.29088(12) 0.58188(11) 0.0182(4) Uani d . 1 . .
    N N4 0.23109(10) 0.70372(12) 0.20140(11) 0.0185(4) Uani d . 1 . .
    N N5 0.14157(10) 1.03193(12) 0.17162(11) 0.0203(4) Uani d . 1 . .
    N N6 0.35081(10) 0.68252(12) -0.06437(11) 0.0202(4) Uani d . 1 . .
    C C1 0.14307(12) 0.10457(14) 0.66783(13) 0.0197(5) Uani d . 1 . .
    C C2 0.02924(14) 0.07935(17) 0.73493(15) 0.0290(6) Uani d . 1 . .
    H H2A 0.0570 0.1002 0.7797 0.035 Uiso calc R 1 . .
    H H2B 0.0086 0.0224 0.7481 0.035 Uiso calc R 1 . .
    C C3 -0.03145(15) 0.14235(18) 0.71824(18) 0.0370(7) Uani d . 1 . .
    H H3A -0.0579 0.1227 0.6722 0.044 Uiso calc R 1 . .
    H H3B -0.0652 0.1414 0.7612 0.044 Uiso calc R 1 . .
    C C4 -0.00637(16) 0.23467(19) 0.7060(2) 0.0501(9) Uani d . 1 . .
    H H4A -0.0478 0.2715 0.6940 0.075 Uiso calc R 1 . .
    H H4B 0.0273 0.2363 0.6636 0.075 Uiso calc R 1 . .
    H H4C 0.0176 0.2558 0.7523 0.075 Uiso calc R 1 . .
    C C5 0.05257(13) 0.00974(15) 0.60992(14) 0.0247(5) Uani d . 1 . .
    H H5A 0.0719 0.0292 0.5606 0.030 Uiso calc R 1 . .
    H H5B -0.0004 0.0132 0.6066 0.030 Uiso calc R 1 . .
    C C6 0.07454(14) -0.08379(16) 0.62354(16) 0.0308(6) Uani d . 1 . .
    H H6A 0.0580 -0.1022 0.6744 0.037 Uiso calc R 1 . .
    H H6B 0.1275 -0.0881 0.6232 0.037 Uiso calc R 1 . .
    C C7 0.04309(15) -0.14398(19) 0.56328(19) 0.0418(7) Uani d . 1 . .
    H H7A 0.0579 -0.2035 0.5742 0.063 Uiso calc R 1 . .
    H H7B 0.0605 -0.1270 0.5130 0.063 Uiso calc R 1 . .
    H H7C -0.0094 -0.1402 0.5637 0.063 Uiso calc R 1 . .
    C C8 0.40247(12) 0.20721(14) 0.76077(13) 0.0186(5) Uani d . 1 . .
    C C9 0.47860(13) 0.27132(15) 0.85971(13) 0.0209(5) Uani d . 1 . .
    H H9A 0.5103 0.2455 0.8992 0.025 Uiso calc R 1 . .
    H H9B 0.4331 0.2878 0.8843 0.025 Uiso calc R 1 . .
    C C10 0.51413(15) 0.35234(16) 0.82855(14) 0.0281(6) Uani d . 1 . .
    H H10A 0.5567 0.3357 0.7988 0.034 Uiso calc R 1 . .
    H H10B 0.4801 0.3825 0.7939 0.034 Uiso calc R 1 . .
    C C11 0.53706(15) 0.41336(16) 0.89228(15) 0.0302(6) Uani d . 1 . .
    H H11A 0.5593 0.4650 0.8704 0.045 Uiso calc R 1 . .
    H H11B 0.5717 0.3841 0.9259 0.045 Uiso calc R 1 . .
    H H11C 0.4950 0.4304 0.9215 0.045 Uiso calc R 1 . .
    C C12 0.52046(12) 0.14240(15) 0.78581(13) 0.0213(5) Uani d . 1 . .
    H H12A 0.5668 0.1663 0.8043 0.026 Uiso calc R 1 . .
    H H12B 0.5241 0.1338 0.7301 0.026 Uiso calc R 1 . .
    C C13 0.50823(13) 0.05467(15) 0.82364(13) 0.0237(5) Uani d . 1 . .
    H H13A 0.4664 0.0264 0.7988 0.028 Uiso calc R 1 . .
    H H13B 0.5507 0.0177 0.8149 0.028 Uiso calc R 1 . .
    C C14 0.49519(14) 0.05979(16) 0.90901(14) 0.0270(5) Uani d . 1 . .
    H H14A 0.4868 0.0016 0.9290 0.041 Uiso calc R 1 . .
    H H14B 0.4531 0.0960 0.9184 0.041 Uiso calc R 1 . .
    H H14C 0.5373 0.0851 0.9345 0.041 Uiso calc R 1 . .
    C C15 0.30356(12) 0.37329(15) 0.59697(13) 0.0204(5) Uani d . 1 . .
    H H15 0.3127 0.3895 0.6484 0.025 Uiso calc R 1 . .
    C C16 0.31004(12) 0.43544(15) 0.54064(13) 0.0207(5) Uani d . 1 . .
    H H16 0.3226 0.4931 0.5539 0.025 Uiso calc R 1 . .
    C C17 0.29832(12) 0.41359(15) 0.46541(13) 0.0215(5) Uani d . 1 . .
    C C18 0.27989(14) 0.32803(16) 0.44944(14) 0.0246(5) Uani d . 1 . .
    H H18 0.2717 0.3101 0.3983 0.029 Uiso calc R 1 . .
    C C19 0.27354(13) 0.26952(15) 0.50843(13) 0.0231(5) Uani d . 1 . .
    H H19 0.2606 0.2116 0.4966 0.028 Uiso calc R 1 . .
    C C20 0.30233(13) 0.47978(16) 0.40236(14) 0.0251(5) Uani d . 1 . .
    H H20A 0.3227 0.4526 0.3564 0.030 Uiso calc R 1 . .
    H H20B 0.3346 0.5275 0.4183 0.030 Uiso calc R 1 . .
    C C21 0.22824(13) 0.51607(15) 0.38322(13) 0.0232(5) Uani d . 1 . .
    H H21A 0.1961 0.4680 0.3679 0.028 Uiso calc R 1 . .
    H H21B 0.2082 0.5432 0.4293 0.028 Uiso calc R 1 . .
    C C22 0.22989(12) 0.58203(15) 0.32004(13) 0.0205(5) Uani d . 1 . .
    C C23 0.20409(13) 0.66545(15) 0.33017(13) 0.0225(5) Uani d . 1 . .
    H H23 0.1854 0.6825 0.3780 0.027 Uiso calc R 1 . .
    C C24 0.20565(13) 0.72358(15) 0.27055(13) 0.0224(5) Uani d . 1 . .
    H H24 0.1879 0.7804 0.2788 0.027 Uiso calc R 1 . .
    C C25 0.25688(13) 0.62323(15) 0.19170(13) 0.0227(5) Uani d . 1 . .
    H H25 0.2756 0.6081 0.1435 0.027 Uiso calc R 1 . .
    C C26 0.25737(13) 0.56184(15) 0.24854(13) 0.0224(5) Uani d . 1 . .
    H H26 0.2763 0.5059 0.2392 0.027 Uiso calc R 1 . .
    C C27 0.17453(12) 0.95762(14) 0.15605(13) 0.0193(5) Uani d . 1 . .
    C C28 0.16746(13) 1.09056(15) 0.23204(13) 0.0211(5) Uani d . 1 . .
    H H28A 0.1553 1.1508 0.2178 0.025 Uiso calc R 1 . .
    H H28B 0.2204 1.0863 0.2360 0.025 Uiso calc R 1 . .
    C C29 0.13528(13) 1.07032(16) 0.30966(14) 0.0251(5) Uani d . 1 . .
    H H29A 0.0824 1.0757 0.3064 0.030 Uiso calc R 1 . .
    H H29B 0.1470 1.0100 0.3241 0.030 Uiso calc R 1 . .
    C C30 0.16433(14) 1.13174(17) 0.37031(14) 0.0285(6) Uani d . 1 . .
    H H30A 0.1434 1.1173 0.4196 0.043 Uiso calc R 1 . .
    H H30B 0.1517 1.1913 0.3567 0.043 Uiso calc R 1 . .
    H H30C 0.2166 1.1262 0.3738 0.043 Uiso calc R 1 . .
    C C31 0.08007(13) 1.06331(15) 0.12656(14) 0.0242(5) Uani d . 1 . .
    H H31A 0.0485 1.0981 0.1595 0.029 Uiso calc R 1 . .
    H H31B 0.0521 1.0133 0.1073 0.029 Uiso calc R 1 . .
    C C32 0.10403(14) 1.11850(17) 0.05937(15) 0.0304(6) Uani d . 1 . .
    H H32A 0.1276 1.1716 0.0788 0.036 Uiso calc R 1 . .
    H H32B 0.1397 1.0859 0.0295 0.036 Uiso calc R 1 . .
    C C33 0.04147(17) 1.1435(2) 0.00780(19) 0.0479(8) Uani d . 1 . .
    H H33A 0.0589 1.1792 -0.0342 0.072 Uiso calc R 1 . .
    H H33B 0.0063 1.1763 0.0370 0.072 Uiso calc R 1 . .
    H H33C 0.0188 1.0911 -0.0128 0.072 Uiso calc R 1 . .
    C C34 0.30891(12) 0.71559(15) -0.01075(13) 0.0191(5) Uani d . 1 . .
    C C35 0.32439(13) 0.62269(16) -0.12376(13) 0.0235(5) Uani d . 1 . .
    H H35A 0.3371 0.6462 -0.1742 0.028 Uiso calc R 1 . .
    H H35B 0.2714 0.6199 -0.1214 0.028 Uiso calc R 1 . .
    C C36 0.35456(14) 0.53096(16) -0.11662(15) 0.0283(5) Uani d . 1 . .
    H H36A 0.3379 0.4965 -0.1609 0.034 Uiso calc R 1 . .
    H H36B 0.4076 0.5337 -0.1183 0.034 Uiso calc R 1 . .
    C C37 0.33268(16) 0.48523(17) -0.04401(15) 0.0340(6) Uani d . 1 . .
    H H37A 0.3537 0.4271 -0.0428 0.051 Uiso calc R 1 . .
    H H37B 0.2803 0.4808 -0.0426 0.051 Uiso calc R 1 . .
    H H37C 0.3500 0.5183 0.0002 0.051 Uiso calc R 1 . .
    C C38 0.42600(13) 0.71040(15) -0.07166(14) 0.0209(5) Uani d . 1 . .
    H H38A 0.4537 0.6631 -0.0952 0.025 Uiso calc R 1 . .
    H H38B 0.4464 0.7206 -0.0201 0.025 Uiso calc R 1 . .
    C C39 0.43520(14) 0.79207(16) -0.11890(15) 0.0269(5) Uani d . 1 . .
    H H39A 0.4223 0.7801 -0.1727 0.032 Uiso calc R 1 . .
    H H39B 0.4029 0.8379 -0.1000 0.032 Uiso calc R 1 . .
    C C40 0.51250(14) 0.82263(17) -0.11344(16) 0.0310(6) Uani d . 1 . .
    H H40A 0.5183 0.8750 -0.1442 0.046 Uiso calc R 1 . .
    H H40B 0.5443 0.7772 -0.1324 0.046 Uiso calc R 1 . .
    H H40C 0.5248 0.8354 -0.0602 0.046 Uiso calc R 1 . .
loop_
    _atom_site_aniso_label
    _atom_site_aniso_U_11
    _atom_site_aniso_U_22
    _atom_site_aniso_U_33
    _atom_site_aniso_U_12
    _atom_site_aniso_U_13
    _atom_site_aniso_U_23
    Zn1 0.01984(14) 0.01810(14) 0.01781(14) -0.00116(10) -0.00162(10)
                                                                     0.00323(10)
    Zn2 0.02074(14) 0.01852(14) 0.01832(14) 0.00293(10) 0.00090(11) 0.00377(10)
    S1 0.0264(3) 0.0201(3) 0.0216(3) -0.0050(2) 0.0031(2) -0.0030(2)
    S2 0.0238(3) 0.0234(3) 0.0196(3) -0.0045(2) 0.0012(2) -0.0015(2)
    S3 0.0239(3) 0.0168(3) 0.0196(3) 0.0009(2) -0.0034(2) -0.0014(2)
    S4 0.0219(3) 0.0182(3) 0.0180(3) 0.0021(2) -0.0028(2) -0.0004(2)
    S5 0.0230(3) 0.0191(3) 0.0226(3) 0.0028(2) -0.0059(2) -0.0028(2)
    S6 0.0253(3) 0.0186(3) 0.0206(3) 0.0018(2) -0.0063(2) 0.0012(2)
    S7 0.0196(3) 0.0236(3) 0.0207(3) -0.0013(2) 0.0001(2) -0.0038(2)
    S8 0.0199(3) 0.0237(3) 0.0188(3) -0.0016(2) -0.0010(2) -0.0006(2)
    N1 0.0235(10) 0.0208(10) 0.0240(10) -0.0029(8) 0.0007(8) -0.0021(8)
    N2 0.0209(10) 0.0181(10) 0.0186(10) 0.0005(7) -0.0034(8) -0.0003(8)
    N3 0.0215(10) 0.0157(9) 0.0173(10) 0.0007(7) -0.0005(8) 0.0018(7)
    N4 0.0217(10) 0.0155(9) 0.0183(10) 0.0011(7) -0.0003(8) 0.0000(7)
    N5 0.0232(10) 0.0170(9) 0.0207(10) -0.0009(8) -0.0009(8) -0.0008(8)
    N6 0.0211(10) 0.0218(10) 0.0177(10) 0.0006(8) -0.0010(8) -0.0017(8)
    C1 0.0232(11) 0.0142(11) 0.0218(11) -0.0016(9) -0.0009(9) 0.0027(9)
    C2 0.0299(13) 0.0257(13) 0.0317(14) -0.0072(11) 0.0108(11) -0.0016(11)
    C3 0.0294(14) 0.0285(14) 0.0534(18) -0.0032(11) 0.0134(13) -0.0024(13)
    C4 0.0307(15) 0.0302(16) 0.090(3) 0.0008(12) 0.0138(16) 0.0025(16)
    C5 0.0230(12) 0.0219(12) 0.0291(13) -0.0040(10) -0.0019(10) -0.0020(10)
    C6 0.0277(13) 0.0235(13) 0.0410(15) -0.0013(10) -0.0029(12) -0.0059(11)
    C7 0.0319(15) 0.0314(15) 0.062(2) -0.0014(12) -0.0045(14) -0.0186(14)
    C8 0.0231(12) 0.0171(11) 0.0155(11) -0.0044(9) -0.0003(9) 0.0040(9)
    C9 0.0238(12) 0.0196(11) 0.0191(11) -0.0026(9) -0.0054(9) -0.0006(9)
    C10 0.0375(14) 0.0230(13) 0.0237(13) -0.0076(11) -0.0072(11) 0.0033(10)
    C11 0.0390(15) 0.0215(13) 0.0300(14) -0.0059(11) -0.0076(11) 0.0035(11)
    C12 0.0201(11) 0.0210(12) 0.0229(12) 0.0026(9) -0.0007(9) 0.0017(9)
    C13 0.0278(12) 0.0219(12) 0.0215(12) 0.0037(10) -0.0017(10) 0.0018(10)
    C14 0.0329(14) 0.0243(13) 0.0238(13) -0.0027(10) -0.0020(10) 0.0027(10)
    C15 0.0238(12) 0.0207(12) 0.0168(11) 0.0008(9) -0.0003(9) -0.0019(9)
    C16 0.0252(12) 0.0160(11) 0.0209(11) -0.0022(9) -0.0009(9) 0.0020(9)
    C17 0.0215(11) 0.0230(12) 0.0201(11) 0.0025(9) 0.0003(9) 0.0047(9)
    C18 0.0348(14) 0.0227(12) 0.0162(11) 0.0011(10) 0.0006(10) 0.0008(10)
    C19 0.0326(13) 0.0179(11) 0.0188(11) 0.0005(10) -0.0015(10) -0.0018(9)
    C20 0.0293(13) 0.0259(13) 0.0201(12) -0.0016(10) -0.0009(10) 0.0073(10)
    C21 0.0308(13) 0.0210(12) 0.0178(11) 0.0025(10) 0.0014(10) 0.0027(9)
    C22 0.0245(12) 0.0183(11) 0.0187(11) -0.0005(9) -0.0004(9) 0.0009(9)
    C23 0.0300(13) 0.0196(12) 0.0180(11) 0.0010(10) 0.0021(10) -0.0008(9)
    C24 0.0275(12) 0.0173(11) 0.0224(12) 0.0034(9) 0.0024(10) -0.0011(9)
    C25 0.0279(12) 0.0222(12) 0.0180(11) 0.0039(10) -0.0003(10) -0.0002(9)
    C26 0.0297(13) 0.0173(11) 0.0201(12) 0.0052(9) -0.0003(10) -0.0001(9)
    C27 0.0234(11) 0.0164(11) 0.0182(11) -0.0028(9) 0.0012(9) 0.0026(9)
    C28 0.0236(12) 0.0180(11) 0.0218(12) -0.0036(9) 0.0017(9) -0.0030(9)
    C29 0.0266(12) 0.0241(12) 0.0247(13) -0.0038(10) 0.0009(10) -0.0021(10)
    C30 0.0329(14) 0.0316(14) 0.0209(12) -0.0039(11) -0.0009(10) -0.0016(11)
    C31 0.0203(11) 0.0198(12) 0.0326(13) 0.0035(9) -0.0046(10) -0.0018(10)
    C32 0.0289(13) 0.0297(14) 0.0324(14) 0.0030(11) -0.0068(11) 0.0060(11)
    C33 0.0469(18) 0.0470(19) 0.0491(19) 0.0063(15) -0.0201(15) 0.0101(15)
    C34 0.0211(11) 0.0200(11) 0.0163(11) 0.0024(9) -0.0018(9) 0.0041(9)
    C35 0.0274(12) 0.0273(13) 0.0157(11) 0.0022(10) -0.0020(9) -0.0038(10)
    C36 0.0313(13) 0.0240(13) 0.0295(13) 0.0010(10) -0.0016(11) -0.0045(11)
    C37 0.0438(16) 0.0254(13) 0.0326(15) -0.0059(12) -0.0059(12) 0.0007(11)
    C38 0.0213(12) 0.0215(12) 0.0200(12) 0.0003(9) 0.0011(9) 0.0001(9)
    C39 0.0314(14) 0.0252(13) 0.0243(13) 0.0017(10) 0.0077(11) 0.0031(10)
    C40 0.0348(14) 0.0249(13) 0.0336(15) -0.0038(11) 0.0114(12) -0.0045(11)
_geom_special_details
;
All e.s.d.'s (except the e.s.d. in the dihedral angle between two l.s. planes)
are estimated using the full covariance matrix. The cell e.s.d.'s are taken
into account individually in the estimation of e.s.d.'s in distances, angles
and torsion angles; correlations between e.s.d.'s in cell parameters are only
used when they are defined by crystal symmetry. An approximate (isotropic)
treatment of cell e.s.d.'s is used for estimating e.s.d.'s involving l.s.
planes.
;
loop_
    _geom_bond_atom_site_label_1
    _geom_bond_atom_site_label_2
    _geom_bond_site_symmetry_2
    _geom_bond_distance
    _geom_bond_publ_flag
    Zn1 S1 . 2.3627(8) y
    Zn1 S2 . 2.5573(8) y
    Zn1 S3 . 2.3437(8) y
    Zn1 S4 . 2.5978(8) y
    Zn1 N3 . 2.0882(19) y
    Zn2 S5 . 2.3295(8) y
    Zn2 S6 . 2.6166(9) y
    Zn2 S7 . 2.3327(9) y
    Zn2 S8 . 2.5829(8) y
    Zn2 N4 . 2.0691(19) y
    S1 C1 . 1.731(2) ?
    S2 C1 . 1.720(2) ?
    S3 C8 . 1.740(2) ?
    S4 C8 . 1.715(2) ?
    S5 C27 . 1.738(2) ?
    S6 C27 . 1.702(2) ?
    S7 C34 . 1.738(2) ?
    S8 C34 . 1.716(2) ?
    N1 C1 . 1.331(3) ?
    N1 C5 . 1.473(3) ?
    N1 C2 . 1.476(3) ?
    N2 C8 . 1.326(3) ?
    N2 C9 . 1.474(3) ?
    N2 C12 . 1.475(3) ?
    N3 C19 . 1.346(3) ?
    N3 C15 . 1.347(3) ?
    N4 C24 . 1.345(3) ?
    N4 C25 . 1.346(3) ?
    N5 C27 . 1.333(3) ?
    N5 C31 . 1.467(3) ?
    N5 C28 . 1.473(3) ?
    N6 C34 . 1.334(3) ?
    N6 C38 . 1.474(3) ?
    N6 C35 . 1.474(3) ?
    C2 C3 . 1.519(4) ?
    C2 H2A . 0.9900 ?
    C2 H2B . 0.9900 ?
    C3 C4 . 1.519(4) ?
    C3 H3A . 0.9900 ?
    C3 H3B . 0.9900 ?
    C4 H4A . 0.9800 ?
    C4 H4B . 0.9800 ?
    C4 H4C . 0.9800 ?
    C5 C6 . 1.521(3) ?
    C5 H5A . 0.9900 ?
    C5 H5B . 0.9900 ?
    C6 C7 . 1.521(4) ?
    C6 H6A . 0.9900 ?
    C6 H6B . 0.9900 ?
    C7 H7A . 0.9800 ?
    C7 H7B . 0.9800 ?
    C7 H7C . 0.9800 ?
    C9 C10 . 1.522(3) ?
    C9 H9A . 0.9900 ?
    C9 H9B . 0.9900 ?
    C10 C11 . 1.521(3) ?
    C10 H10A . 0.9900 ?
    C10 H10B . 0.9900 ?
    C11 H11A . 0.9800 ?
    C11 H11B . 0.9800 ?
    C11 H11C . 0.9800 ?
    C12 C13 . 1.529(3) ?
    C12 H12A . 0.9900 ?
    C12 H12B . 0.9900 ?
    C13 C14 . 1.524(3) ?
    C13 H13A . 0.9900 ?
    C13 H13B . 0.9900 ?
    C14 H14A . 0.9800 ?
    C14 H14B . 0.9800 ?
    C14 H14C . 0.9800 ?
    C15 C16 . 1.386(3) ?
    C15 H15 . 0.9500 ?
    C16 C17 . 1.379(3) ?
    C16 H16 . 0.9500 ?
    C17 C18 . 1.394(3) ?
    C17 C20 . 1.511(3) ?
    C18 C19 . 1.382(3) ?
    C18 H18 . 0.9500 ?
    C19 H19 . 0.9500 ?
    C20 C21 . 1.524(3) ?
    C20 H20A . 0.9900 ?
    C20 H20B . 0.9900 ?
    C21 C22 . 1.508(3) ?
    C21 H21A . 0.9900 ?
    C21 H21B . 0.9900 ?
    C22 C23 . 1.389(3) ?
    C22 C26 . 1.398(3) ?
    C23 C24 . 1.381(3) ?
    C23 H23 . 0.9500 ?
    C24 H24 . 0.9500 ?
    C25 C26 . 1.378(3) ?
    C25 H25 . 0.9500 ?
    C26 H26 . 0.9500 ?
    C28 C29 . 1.529(3) ?
    C28 H28A . 0.9900 ?
    C28 H28B . 0.9900 ?
    C29 C30 . 1.522(3) ?
    C29 H29A . 0.9900 ?
    C29 H29B . 0.9900 ?
    C30 H30A . 0.9800 ?
    C30 H30B . 0.9800 ?
    C30 H30C . 0.9800 ?
    C31 C32 . 1.528(4) ?
    C31 H31A . 0.9900 ?
    C31 H31B . 0.9900 ?
    C32 C33 . 1.517(4) ?
    C32 H32A . 0.9900 ?
    C32 H32B . 0.9900 ?
    C33 H33A . 0.9800 ?
    C33 H33B . 0.9800 ?
    C33 H33C . 0.9800 ?
    C35 C36 . 1.530(3) ?
    C35 H35A . 0.9900 ?
    C35 H35B . 0.9900 ?
    C36 C37 . 1.519(4) ?
    C36 H36A . 0.9900 ?
    C36 H36B . 0.9900 ?
    C37 H37A . 0.9800 ?
    C37 H37B . 0.9800 ?
    C37 H37C . 0.9800 ?
    C38 C39 . 1.522(3) ?
    C38 H38A . 0.9900 ?
    C38 H38B . 0.9900 ?
    C39 C40 . 1.519(4) ?
    C39 H39A . 0.9900 ?
    C39 H39B . 0.9900 ?
    C40 H40A . 0.9800 ?
    C40 H40B . 0.9800 ?
    C40 H40C . 0.9800 ?
loop_
    _geom_angle_atom_site_label_1
    _geom_angle_atom_site_label_2
    _geom_angle_atom_site_label_3
    _geom_angle_site_symmetry_1
    _geom_angle_site_symmetry_3
    _geom_angle
    _geom_angle_publ_flag
    N3 Zn1 S3 . . 112.50(6) ?
    N3 Zn1 S1 . . 125.92(6) y
    S3 Zn1 S1 . . 121.26(3) ?
    N3 Zn1 S2 . . 97.87(6) ?
    S3 Zn1 S2 . . 106.22(3) ?
    S1 Zn1 S2 . . 73.42(3) ?
    N3 Zn1 S4 . . 96.47(6) ?
    S3 Zn1 S4 . . 73.68(3) ?
    S1 Zn1 S4 . . 93.09(3) ?
    S2 Zn1 S4 . . 164.37(2) y
    N4 Zn2 S5 . . 123.52(6) ?
    N4 Zn2 S7 . . 112.26(6) ?
    S5 Zn2 S7 . . 124.05(3) y
    N4 Zn2 S8 . . 98.21(6) ?
    S5 Zn2 S8 . . 101.15(3) ?
    S7 Zn2 S8 . . 73.37(2) ?
    N4 Zn2 S6 . . 94.42(6) ?
    S5 Zn2 S6 . . 72.81(3) ?
    S7 Zn2 S6 . . 100.40(2) ?
    S6 Zn2 S8 . . 167.27(2) y
    C1 S1 Zn1 . . 87.50(8) ?
    C1 S2 Zn1 . . 81.66(8) ?
    C8 S3 Zn1 . . 87.58(8) ?
    C8 S4 Zn1 . . 80.22(8) ?
    C27 S5 Zn2 . . 88.89(8) ?
    C27 S6 Zn2 . . 80.60(8) ?
    C34 S7 Zn2 . . 88.49(8) ?
    C34 S8 Zn2 . . 81.14(8) ?
    C1 N1 C5 . . 121.4(2) ?
    C1 N1 C2 . . 123.4(2) ?
    C5 N1 C2 . . 115.10(19) ?
    C8 N2 C9 . . 121.23(19) ?
    C8 N2 C12 . . 122.10(19) ?
    C9 N2 C12 . . 116.61(18) ?
    C19 N3 C15 . . 117.24(19) ?
    C19 N3 Zn1 . . 120.18(15) ?
    C15 N3 Zn1 . . 122.54(15) ?
    C24 N4 C25 . . 117.1(2) ?
    C24 N4 Zn2 . . 122.21(15) ?
    C25 N4 Zn2 . . 120.62(15) ?
    C27 N5 C31 . . 122.23(19) ?
    C27 N5 C28 . . 122.1(2) ?
    C31 N5 C28 . . 115.58(19) ?
    C34 N6 C38 . . 121.05(19) ?
    C34 N6 C35 . . 123.2(2) ?
    C38 N6 C35 . . 115.55(19) ?
    N1 C1 S2 . . 121.91(18) ?
    N1 C1 S1 . . 120.88(18) ?
    S2 C1 S1 . . 117.21(13) ?
    N1 C2 C3 . . 113.3(2) ?
    N1 C2 H2A . . 108.9 ?
    C3 C2 H2A . . 108.9 ?
    N1 C2 H2B . . 108.9 ?
    C3 C2 H2B . . 108.9 ?
    H2A C2 H2B . . 107.7 ?
    C4 C3 C2 . . 113.6(2) ?
    C4 C3 H3A . . 108.8 ?
    C2 C3 H3A . . 108.8 ?
    C4 C3 H3B . . 108.8 ?
    C2 C3 H3B . . 108.8 ?
    H3A C3 H3B . . 107.7 ?
    C3 C4 H4A . . 109.5 ?
    C3 C4 H4B . . 109.5 ?
    H4A C4 H4B . . 109.5 ?
    C3 C4 H4C . . 109.5 ?
    H4A C4 H4C . . 109.5 ?
    H4B C4 H4C . . 109.5 ?
    N1 C5 C6 . . 112.6(2) ?
    N1 C5 H5A . . 109.1 ?
    C6 C5 H5A . . 109.1 ?
    N1 C5 H5B . . 109.1 ?
    C6 C5 H5B . . 109.1 ?
    H5A C5 H5B . . 107.8 ?
    C5 C6 C7 . . 111.8(2) ?
    C5 C6 H6A . . 109.3 ?
    C7 C6 H6A . . 109.3 ?
    C5 C6 H6B . . 109.3 ?
    C7 C6 H6B . . 109.3 ?
    H6A C6 H6B . . 107.9 ?
    C6 C7 H7A . . 109.5 ?
    C6 C7 H7B . . 109.5 ?
    H7A C7 H7B . . 109.5 ?
    C6 C7 H7C . . 109.5 ?
    H7A C7 H7C . . 109.5 ?
    H7B C7 H7C . . 109.5 ?
    N2 C8 S4 . . 121.63(17) ?
    N2 C8 S3 . . 119.85(18) ?
    S4 C8 S3 . . 118.52(13) ?
    N2 C9 C10 . . 113.1(2) ?
    N2 C9 H9A . . 109.0 ?
    C10 C9 H9A . . 109.0 ?
    N2 C9 H9B . . 109.0 ?
    C10 C9 H9B . . 109.0 ?
    H9A C9 H9B . . 107.8 ?
    C11 C10 C9 . . 111.4(2) ?
    C11 C10 H10A . . 109.3 ?
    C9 C10 H10A . . 109.3 ?
    C11 C10 H10B . . 109.3 ?
    C9 C10 H10B . . 109.3 ?
    H10A C10 H10B . . 108.0 ?
    C10 C11 H11A . . 109.5 ?
    C10 C11 H11B . . 109.5 ?
    H11A C11 H11B . . 109.5 ?
    C10 C11 H11C . . 109.5 ?
    H11A C11 H11C . . 109.5 ?
    H11B C11 H11C . . 109.5 ?
    N2 C12 C13 . . 113.74(19) ?
    N2 C12 H12A . . 108.8 ?
    C13 C12 H12A . . 108.8 ?
    N2 C12 H12B . . 108.8 ?
    C13 C12 H12B . . 108.8 ?
    H12A C12 H12B . . 107.7 ?
    C14 C13 C12 . . 114.1(2) ?
    C14 C13 H13A . . 108.7 ?
    C12 C13 H13A . . 108.7 ?
    C14 C13 H13B . . 108.7 ?
    C12 C13 H13B . . 108.7 ?
    H13A C13 H13B . . 107.6 ?
    C13 C14 H14A . . 109.5 ?
    C13 C14 H14B . . 109.5 ?
    H14A C14 H14B . . 109.5 ?
    C13 C14 H14C . . 109.5 ?
    H14A C14 H14C . . 109.5 ?
    H14B C14 H14C . . 109.5 ?
    N3 C15 C16 . . 122.7(2) ?
    N3 C15 H15 . . 118.6 ?
    C16 C15 H15 . . 118.6 ?
    C17 C16 C15 . . 120.0(2) ?
    C17 C16 H16 . . 120.0 ?
    C15 C16 H16 . . 120.0 ?
    C16 C17 C18 . . 117.4(2) ?
    C16 C17 C20 . . 121.9(2) ?
    C18 C17 C20 . . 120.6(2) ?
    C19 C18 C17 . . 119.6(2) ?
    C19 C18 H18 . . 120.2 ?
    C17 C18 H18 . . 120.2 ?
    N3 C19 C18 . . 123.0(2) ?
    N3 C19 H19 . . 118.5 ?
    C18 C19 H19 . . 118.5 ?
    C17 C20 C21 . . 111.0(2) ?
    C17 C20 H20A . . 109.4 ?
    C21 C20 H20A . . 109.4 ?
    C17 C20 H20B . . 109.4 ?
    C21 C20 H20B . . 109.4 ?
    H20A C20 H20B . . 108.0 ?
    C22 C21 C20 . . 112.6(2) ?
    C22 C21 H21A . . 109.1 ?
    C20 C21 H21A . . 109.1 ?
    C22 C21 H21B . . 109.1 ?
    C20 C21 H21B . . 109.1 ?
    H21A C21 H21B . . 107.8 ?
    C23 C22 C26 . . 117.0(2) ?
    C23 C22 C21 . . 121.6(2) ?
    C26 C22 C21 . . 121.4(2) ?
    C24 C23 C22 . . 119.8(2) ?
    C24 C23 H23 . . 120.1 ?
    C22 C23 H23 . . 120.1 ?
    N4 C24 C23 . . 123.2(2) ?
    N4 C24 H24 . . 118.4 ?
    C23 C24 H24 . . 118.4 ?
    N4 C25 C26 . . 123.0(2) ?
    N4 C25 H25 . . 118.5 ?
    C26 C25 H25 . . 118.5 ?
    C25 C26 C22 . . 119.9(2) ?
    C25 C26 H26 . . 120.1 ?
    C22 C26 H26 . . 120.1 ?
    N5 C27 S6 . . 121.86(17) ?
    N5 C27 S5 . . 120.44(18) ?
    S6 C27 S5 . . 117.70(13) ?
    N5 C28 C29 . . 112.82(19) ?
    N5 C28 H28A . . 109.0 ?
    C29 C28 H28A . . 109.0 ?
    N5 C28 H28B . . 109.0 ?
    C29 C28 H28B . . 109.0 ?
    H28A C28 H28B . . 107.8 ?
    C30 C29 C28 . . 110.9(2) ?
    C30 C29 H29A . . 109.5 ?
    C28 C29 H29A . . 109.5 ?
    C30 C29 H29B . . 109.5 ?
    C28 C29 H29B . . 109.5 ?
    H29A C29 H29B . . 108.1 ?
    C29 C30 H30A . . 109.5 ?
    C29 C30 H30B . . 109.5 ?
    H30A C30 H30B . . 109.5 ?
    C29 C30 H30C . . 109.5 ?
    H30A C30 H30C . . 109.5 ?
    H30B C30 H30C . . 109.5 ?
    N5 C31 C32 . . 111.5(2) ?
    N5 C31 H31A . . 109.3 ?
    C32 C31 H31A . . 109.3 ?
    N5 C31 H31B . . 109.3 ?
    C32 C31 H31B . . 109.3 ?
    H31A C31 H31B . . 108.0 ?
    C33 C32 C31 . . 111.9(2) ?
    C33 C32 H32A . . 109.2 ?
    C31 C32 H32A . . 109.2 ?
    C33 C32 H32B . . 109.2 ?
    C31 C32 H32B . . 109.2 ?
    H32A C32 H32B . . 107.9 ?
    C32 C33 H33A . . 109.5 ?
    C32 C33 H33B . . 109.5 ?
    H33A C33 H33B . . 109.5 ?
    C32 C33 H33C . . 109.5 ?
    H33A C33 H33C . . 109.5 ?
    H33B C33 H33C . . 109.5 ?
    N6 C34 S8 . . 123.47(18) ?
    N6 C34 S7 . . 119.62(18) ?
    S8 C34 S7 . . 116.92(13) ?
    N6 C35 C36 . . 113.9(2) ?
    N6 C35 H35A . . 108.8 ?
    C36 C35 H35A . . 108.8 ?
    N6 C35 H35B . . 108.8 ?
    C36 C35 H35B . . 108.8 ?
    H35A C35 H35B . . 107.7 ?
    C37 C36 C35 . . 113.4(2) ?
    C37 C36 H36A . . 108.9 ?
    C35 C36 H36A . . 108.9 ?
    C37 C36 H36B . . 108.9 ?
    C35 C36 H36B . . 108.9 ?
    H36A C36 H36B . . 107.7 ?
    C36 C37 H37A . . 109.5 ?
    C36 C37 H37B . . 109.5 ?
    H37A C37 H37B . . 109.5 ?
    C36 C37 H37C . . 109.5 ?
    H37A C37 H37C . . 109.5 ?
    H37B C37 H37C . . 109.5 ?
    N6 C38 C39 . . 113.84(19) ?
    N6 C38 H38A . . 108.8 ?
    C39 C38 H38A . . 108.8 ?
    N6 C38 H38B . . 108.8 ?
    C39 C38 H38B . . 108.8 ?
    H38A C38 H38B . . 107.7 ?
    C40 C39 C38 . . 109.7(2) ?
    C40 C39 H39A . . 109.7 ?
    C38 C39 H39A . . 109.7 ?
    C40 C39 H39B . . 109.7 ?
    C38 C39 H39B . . 109.7 ?
    H39A C39 H39B . . 108.2 ?
    C39 C40 H40A . . 109.5 ?
    C39 C40 H40B . . 109.5 ?
    H40A C40 H40B . . 109.5 ?
    C39 C40 H40C . . 109.5 ?
    H40A C40 H40C . . 109.5 ?
    H40B C40 H40C . . 109.5 ?
loop_
    _geom_torsion_atom_site_label_1
    _geom_torsion_atom_site_label_2
    _geom_torsion_atom_site_label_3
    _geom_torsion_atom_site_label_4
    _geom_torsion_site_symmetry_1
    _geom_torsion_site_symmetry_2
    _geom_torsion_site_symmetry_3
    _geom_torsion_site_symmetry_4
    _geom_torsion
    _geom_torsion_publ_flag
    N3 Zn1 S1 C1 . . . . 84.91(10) ?
    S3 Zn1 S1 C1 . . . . -102.05(8) ?
    S2 Zn1 S1 C1 . . . . -2.83(8) ?
    S4 Zn1 S1 C1 . . . . -174.81(8) ?
    N3 Zn1 S2 C1 . . . . -122.35(9) ?
    S3 Zn1 S2 C1 . . . . 121.38(8) ?
    S1 Zn1 S2 C1 . . . . 2.88(8) ?
    S4 Zn1 S2 C1 . . . . 34.02(12) ?
    N3 Zn1 S3 C8 . . . . 90.13(10) ?
    S1 Zn1 S3 C8 . . . . -83.78(8) ?
    S2 Zn1 S3 C8 . . . . -163.92(7) ?
    S4 Zn1 S3 C8 . . . . -0.21(7) ?
    N3 Zn1 S4 C8 . . . . -111.38(9) ?
    S3 Zn1 S4 C8 . . . . 0.22(8) ?
    S1 Zn1 S4 C8 . . . . 121.93(8) ?
    S2 Zn1 S4 C8 . . . . 92.17(11) ?
    N4 Zn2 S5 C27 . . . . 83.52(10) ?
    S7 Zn2 S5 C27 . . . . -91.36(8) ?
    S8 Zn2 S5 C27 . . . . -168.71(8) ?
    S6 Zn2 S5 C27 . . . . -0.27(8) ?
    N4 Zn2 S6 C27 . . . . -123.49(9) ?
    S5 Zn2 S6 C27 . . . . 0.28(8) ?
    S7 Zn2 S6 C27 . . . . 122.90(8) ?
    S8 Zn2 S6 C27 . . . . 63.46(13) ?
    N4 Zn2 S7 C34 . . . . 90.49(10) ?
    S5 Zn2 S7 C34 . . . . -94.13(8) ?
    S8 Zn2 S7 C34 . . . . -1.74(7) ?
    S6 Zn2 S7 C34 . . . . -170.32(8) ?
    N4 Zn2 S8 C34 . . . . -109.09(9) ?
    S5 Zn2 S8 C34 . . . . 124.24(8) ?
    S7 Zn2 S8 C34 . . . . 1.78(8) ?
    S6 Zn2 S8 C34 . . . . 63.91(12) ?
    S3 Zn1 N3 C19 . . . . 90.38(18) ?
    S1 Zn1 N3 C19 . . . . -96.06(18) ?
    S2 Zn1 N3 C19 . . . . -20.87(18) ?
    S4 Zn1 N3 C19 . . . . 165.37(17) ?
    S3 Zn1 N3 C15 . . . . -87.53(18) ?
    S1 Zn1 N3 C15 . . . . 86.03(18) ?
    S2 Zn1 N3 C15 . . . . 161.22(17) ?
    S4 Zn1 N3 C15 . . . . -12.54(18) ?
    S5 Zn2 N4 C24 . . . . -41.6(2) ?
    S7 Zn2 N4 C24 . . . . 133.80(17) ?
    S8 Zn2 N4 C24 . . . . -150.88(18) ?
    S6 Zn2 N4 C24 . . . . 30.66(18) ?
    S5 Zn2 N4 C25 . . . . 139.88(16) ?
    S7 Zn2 N4 C25 . . . . -44.70(19) ?
    S8 Zn2 N4 C25 . . . . 30.62(18) ?
    S6 Zn2 N4 C25 . . . . -147.83(17) ?
    C5 N1 C1 S2 . . . . 2.1(3) ?
    C2 N1 C1 S2 . . . . 178.98(18) ?
    C5 N1 C1 S1 . . . . -177.72(17) ?
    C2 N1 C1 S1 . . . . -0.9(3) ?
    Zn1 S2 C1 N1 . . . . 175.9(2) ?
    Zn1 S2 C1 S1 . . . . -4.24(11) ?
    Zn1 S1 C1 N1 . . . . -175.59(19) ?
    Zn1 S1 C1 S2 . . . . 4.54(12) ?
    C1 N1 C2 C3 . . . . 103.4(3) ?
    C5 N1 C2 C3 . . . . -79.6(3) ?
    N1 C2 C3 C4 . . . . -65.2(3) ?
    C1 N1 C5 C6 . . . . 87.4(3) ?
    C2 N1 C5 C6 . . . . -89.7(3) ?
    N1 C5 C6 C7 . . . . 176.1(2) ?
    C9 N2 C8 S4 . . . . 1.6(3) ?
    C12 N2 C8 S4 . . . . -175.34(16) ?
    C9 N2 C8 S3 . . . . -178.76(16) ?
    C12 N2 C8 S3 . . . . 4.3(3) ?
    Zn1 S4 C8 N2 . . . . 179.3(2) ?
    Zn1 S4 C8 S3 . . . . -0.32(11) ?
    Zn1 S3 C8 N2 . . . . -179.31(18) ?
    Zn1 S3 C8 S4 . . . . 0.35(12) ?
    C8 N2 C9 C10 . . . . -87.7(3) ?
    C12 N2 C9 C10 . . . . 89.4(2) ?
    N2 C9 C10 C11 . . . . -173.2(2) ?
    C8 N2 C12 C13 . . . . -82.4(3) ?
    C9 N2 C12 C13 . . . . 100.6(2) ?
    N2 C12 C13 C14 . . . . -53.5(3) ?
    C19 N3 C15 C16 . . . . 1.3(3) ?
    Zn1 N3 C15 C16 . . . . 179.25(17) ?
    N3 C15 C16 C17 . . . . -1.1(4) ?
    C15 C16 C17 C18 . . . . 0.2(3) ?
    C15 C16 C17 C20 . . . . 177.9(2) ?
    C16 C17 C18 C19 . . . . 0.5(4) ?
    C20 C17 C18 C19 . . . . -177.2(2) ?
    C15 N3 C19 C18 . . . . -0.5(4) ?
    Zn1 N3 C19 C18 . . . . -178.53(19) ?
    C17 C18 C19 N3 . . . . -0.4(4) ?
    C16 C17 C20 C21 . . . . -94.6(3) ?
    C18 C17 C20 C21 . . . . 83.0(3) ?
    C17 C20 C21 C22 . . . . -179.6(2) ?
    C20 C21 C22 C23 . . . . -122.9(2) ?
    C20 C21 C22 C26 . . . . 57.3(3) ?
    C26 C22 C23 C24 . . . . 0.8(3) ?
    C21 C22 C23 C24 . . . . -179.1(2) ?
    C25 N4 C24 C23 . . . . -1.0(3) ?
    Zn2 N4 C24 C23 . . . . -179.50(18) ?
    C22 C23 C24 N4 . . . . 0.2(4) ?
    C24 N4 C25 C26 . . . . 0.7(3) ?
    Zn2 N4 C25 C26 . . . . 179.25(18) ?
    N4 C25 C26 C22 . . . . 0.3(4) ?
    C23 C22 C26 C25 . . . . -1.0(3) ?
    C21 C22 C26 C25 . . . . 178.8(2) ?
    C31 N5 C27 S6 . . . . 174.39(17) ?
    C28 N5 C27 S6 . . . . -1.5(3) ?
    C31 N5 C27 S5 . . . . -6.4(3) ?
    C28 N5 C27 S5 . . . . 177.64(16) ?
    Zn2 S6 C27 N5 . . . . 178.8(2) ?
    Zn2 S6 C27 S5 . . . . -0.41(11) ?
    Zn2 S5 C27 N5 . . . . -178.76(18) ?
    Zn2 S5 C27 S6 . . . . 0.45(13) ?
    C27 N5 C28 C29 . . . . -89.1(3) ?
    C31 N5 C28 C29 . . . . 94.7(2) ?
    N5 C28 C29 C30 . . . . 179.3(2) ?
    C27 N5 C31 C32 . . . . -89.0(3) ?
    C28 N5 C31 C32 . . . . 87.1(2) ?
    N5 C31 C32 C33 . . . . 174.1(2) ?
    C38 N6 C34 S8 . . . . -179.81(16) ?
    C35 N6 C34 S8 . . . . 5.8(3) ?
    C38 N6 C34 S7 . . . . 0.3(3) ?
    C35 N6 C34 S7 . . . . -174.08(17) ?
    Zn2 S8 C34 N6 . . . . 177.6(2) ?
    Zn2 S8 C34 S7 . . . . -2.57(11) ?
    Zn2 S7 C34 N6 . . . . -177.32(18) ?
    Zn2 S7 C34 S8 . . . . 2.82(12) ?
    C34 N6 C35 C36 . . . . -112.6(2) ?
    C38 N6 C35 C36 . . . . 72.7(3) ?
    N6 C35 C36 C37 . . . . 63.7(3) ?
    C34 N6 C38 C39 . . . . -84.9(3) ?
    C35 N6 C38 C39 . . . . 90.0(2) ?
    N6 C38 C39 C40 . . . . 171.8(2) ?
loop_
    _geom_hbond_atom_site_label_D
    _geom_hbond_atom_site_label_H
    _geom_hbond_atom_site_label_A
    _geom_hbond_site_symmetry_A
    _geom_hbond_distance_DH
    _geom_hbond_distance_HA
    _geom_hbond_distance_DA
    _geom_hbond_angle_DHA
    _geom_hbond_publ_flag
    C28 H28a S1 4_575 0.99 2.82 3.706(3) 149 y
    C40 H40b S3 2_655 0.98 2.87 3.834(3) 170 y
