# Supplementary material for: μ-1,2-Di-4-pyridylethane-κ2 N:N′-bis­[bis­(N,N-diisopropyl­dithio­carbamato-κ2 S,S′)zinc(II)]
Source: Acta Crystallogr Sect E Struct Rep Online. 2008 Apr 18;64(Pt 5):m680. doi: 10.1107/S1600536808010003 (PMC2961305; doi:10.1107/S1600536808010003)
Supplement: Supplementary file 2 [file e-64-0m680-Isup2.hkl]

# 
# h,k,l, Fc-squared, Fo-squared, sigma(Fo-squared) and status flag 
# 
data_I
_shelx_title '  _1' 
_shelx_refln_list_code          4 
_shelx_F_calc_maximum      458.18 
_exptl_crystal_F_000      2152.00 
_reflns_d_resolution_high  0.7964 
 
loop_ 
 _symmetry_equiv_pos_as_xyz 
 'x, y, z' 
 '-x, y+1/2, -z+1/2' 
 '-x, -y, -z' 
 'x, -y-1/2, z-1/2' 
 
_cell_length_a    18.6445 
_cell_length_b    15.4639 
_cell_length_c    17.5671 
_cell_angle_alpha  90.000 
_cell_angle_beta   90.756 
_cell_angle_gamma  90.000 
 
_shelx_F_squared_multiplier     1.000 
 
loop_ 
 _refln_index_h 
 _refln_index_k 
 _refln_index_l 
 _refln_F_squared_calc 
 _refln_F_squared_meas 
 _refln_F_squared_sigma 
 _refln_observed_status 
   3   0   0     2863.28     2548.79     82.07 o 
   4   0   0   104312.11    89403.45   1136.39 o 
   5   0   0     5339.90     4889.27    159.47 o 
   6   0   0     2990.30     2860.14    102.05 o 
   7   0   0     7512.27     7563.43    183.72 o 
   8   0   0     4427.19     3864.83     99.17 o 
   9   0   0      428.35      671.09     65.62 o 
  10   0   0    11841.99    12306.72    220.22 o 
  11   0   0     4486.18     4888.65    128.58 o 
  12   0   0      893.04     1006.50     65.42 o 
  13   0   0       55.44      101.52     20.35 o 
  14   0   0     3776.68     3860.72    109.63 o 
  15   0   0      531.71      561.56     70.30 o 
  16   0   0     7980.10     8584.35    170.14 o 
  17   0   0      273.29      288.76     34.35 o 
  18   0   0     2990.99     3211.04     83.68 o 
  19   0   0     7428.13     7724.58    159.50 o 
  20   0   0     1397.66     1184.41     96.32 o 
  21   0   0     3684.06     3976.81    479.11 o 
  22   0   0      187.14      170.18     59.90 o 
  23   0   0      831.55      692.81    246.47 o 
   2   1   0     1129.35     1160.59     13.95 o 
   3   1   0     7543.51     7371.33     92.40 o 
   4   1   0    22111.08    21048.55    328.94 o 
   5   1   0    19538.69    20002.40    266.00 o 
   6   1   0    50432.10    47802.64    653.70 o 
   7   1   0     6606.98     6347.73    150.34 o 
   8   1   0    79939.48    77446.98    987.40 o 
   9   1   0    10752.27    10194.36    144.03 o 
  10   1   0    91410.16    93422.99    977.03 o 
  11   1   0    14014.09    14279.44    267.64 o 
  12   1   0    19727.25    19063.75    276.04 o 
  13   1   0       22.68       46.00     10.98 o 
  14   1   0     9408.86     8905.58    114.74 o 
  15   1   0        6.10       32.12     17.51 o 
  16   1   0     6714.16     7019.08    112.89 o 
  17   1   0     3816.11     3927.62     76.74 o 
  18   1   0      913.00      820.48     49.49 o 
  19   1   0     1661.18     1545.22     55.78 o 
  20   1   0       95.79       99.75     16.33 o 
  21   1   0      147.82      101.28     36.52 o 
  22   1   0       60.70       47.27     51.86 o 
  23   1   0      409.86      397.58     78.24 o 
   0   2   0    65459.37    61691.69    547.76 o 
   1   2   0    32741.20    31693.51    167.94 o 
   2   2   0    29240.68    28651.00    241.35 o 
   3   2   0     6750.77     7058.16     73.97 o 
   4   2   0    30957.96    30069.38    170.79 o 
   5   2   0     5890.23     6025.04     69.05 o 
   6   2   0     3213.00     3004.12     65.75 o 
   7   2   0       15.77       25.79      8.78 o 
   8   2   0     1366.52     1285.71     54.08 o 
   9   2   0     5043.38     5182.56     70.55 o 
  10   2   0      762.57      673.20     47.79 o 
  11   2   0      932.89     1060.33     55.95 o 
  12   2   0       12.79       29.86     11.75 o 
  13   2   0     1676.11     1880.07     59.08 o 
  14   2   0     1916.67     1824.48     89.78 o 
  15   2   0       43.19       46.99     11.55 o 
  16   2   0    15968.63    16969.82    198.42 o 
  17   2   0     4452.68     4532.75     62.34 o 
  18   2   0    13309.89    14235.63    186.91 o 
  19   2   0     1501.61     1532.84     72.35 o 
  20   2   0     4762.61     5049.81     58.30 o 
  21   2   0     1855.77     1813.91     91.49 o 
  22   2   0      438.11      385.53     73.90 o 
  23   2   0        6.99       88.90     44.09 o 
   1   3   0     7407.97     7239.60     60.91 o 
   2   3   0    12507.65    12094.44     83.28 o 
   3   3   0     4850.66     5117.31     71.19 o 
   4   3   0     4774.22     4532.05     56.87 o 
   5   3   0     9481.63     9796.44     87.10 o 
   6   3   0    39127.96    38957.41    328.29 o 
   7   3   0     1747.94     1824.06     34.62 o 
   8   3   0     8968.50     8278.62    121.15 o 
   9   3   0    18139.14    20578.61    315.90 o 
  10   3   0    17898.69    18368.21    149.63 o 
  11   3   0     3459.93     3210.21     42.90 o 
  12   3   0     4873.14     4939.76     84.82 o 
  13   3   0     1603.44     1766.51     88.65 o 
  14   3   0    13730.09    14812.94    244.25 o 
  15   3   0       69.08       67.36     13.41 o 
  16   3   0     1712.90     1632.60     53.17 o 
  17   3   0      364.10      324.42     25.22 o 
  18   3   0      195.30      132.25     14.37 o 
  19   3   0       51.07       37.35      7.21 o 
  20   3   0      178.19      152.82     19.99 o 
  21   3   0      548.82      464.73     65.93 o 
  22   3   0       36.59       40.16     59.67 o 
  23   3   0       53.89       63.19     26.72 o 
   0   4   0     5568.61     5789.50     99.97 o 
   1   4   0    14744.23    14873.17     93.99 o 
   2   4   0     7194.00     6989.21     81.76 o 
   3   4   0    21841.06    22164.16    136.59 o 
   4   4   0    10275.15     9865.32     75.82 o 
   5   4   0      422.84      472.99     24.53 o 
   6   4   0     1285.90     1341.46     19.76 o 
   7   4   0     1193.28     1080.57     40.86 o 
   8   4   0      143.14      194.68     18.37 o 
   9   4   0    15631.96    16260.77    156.81 o 
  10   4   0     1259.69     1234.91     48.31 o 
  11   4   0       71.50       96.09      9.55 o 
  12   4   0     3204.99     2916.15     85.93 o 
  13   4   0      811.30      921.29     51.55 o 
  14   4   0     2972.28     2811.05     78.56 o 
  15   4   0       45.41       58.39     13.05 o 
  16   4   0     2483.73     2478.62     65.77 o 
  17   4   0     5246.90     5279.78    106.99 o 
  18   4   0     2782.02     2552.40    110.00 o 
  19   4   0      305.23      236.52     24.92 o 
  20   4   0      255.13      199.20     25.21 o 
  21   4   0       39.36       57.38     18.14 o 
  22   4   0      388.99      295.56     56.35 o 
   1   5   0     1360.04     1283.95     26.39 o 
   2   5   0      697.46      684.68     40.88 o 
   3   5   0     6255.08     6316.53     68.55 o 
   4   5   0    10102.88    10721.46     85.39 o 
   5   5   0       19.48       21.95      4.68 o 
   6   5   0     2284.35     2390.27     58.56 o 
   7   5   0     7573.20     7798.35     75.01 o 
   8   5   0     2078.31     1842.73     73.12 o 
   9   5   0      130.69      129.21      8.90 o 
  10   5   0     2964.89     2697.82     59.29 o 
  11   5   0     1287.56     1452.40     49.72 o 
  12   5   0      684.91      633.84     32.14 o 
  13   5   0     2664.31     2670.70     49.04 o 
  14   5   0     3460.05     3447.79    107.83 o 
  15   5   0     4478.71     4512.28     81.05 o 
  16   5   0     2484.56     2494.04     84.95 o 
  17   5   0      132.36      119.87     17.26 o 
  18   5   0      791.09      663.69     41.24 o 
  19   5   0      935.10      899.44     85.21 o 
  20   5   0       69.52       94.44     23.46 o 
  21   5   0       95.53       86.45     27.14 o 
  22   5   0        5.92       37.30     50.73 o 
   0   6   0      566.33      812.45     53.91 o 
   1   6   0     3309.04     3509.63     51.72 o 
   2   6   0      469.54      529.51     25.36 o 
   3   6   0     1986.38     1931.10     36.11 o 
   4   6   0       29.54       47.71      8.76 o 
   5   6   0      926.92     1057.20     35.05 o 
   6   6   0     1386.48     1408.14     35.97 o 
   7   6   0       56.25       92.13     11.14 o 
   8   6   0      748.40      681.90     28.56 o 
   9   6   0     1983.02     1835.62     47.64 o 
  10   6   0       22.52       50.48      8.26 o 
  11   6   0      157.83      209.84     15.23 o 
  12   6   0      733.88      821.15     39.19 o 
  13   6   0     1018.88     1049.29     48.48 o 
  14   6   0       23.67       35.70      7.92 o 
  15   6   0     2265.34     2123.67     94.02 o 
  16   6   0     3840.25     3884.28     93.22 o 
  17   6   0     2203.85     2153.30     81.21 o 
  18   6   0     8669.47     9465.18    164.80 o 
  19   6   0       40.71       28.61     18.00 o 
  20   6   0     2717.27     2651.09    159.35 o 
  21   6   0        8.84       16.72     14.45 o 
  22   6   0     1247.01      903.27    222.32 o 
   1   7   0      244.24      307.63     16.42 o 
   2   7   0     1786.03     1835.35     46.18 o 
   3   7   0       99.78      130.35      8.51 o 
   4   7   0     8267.57     8363.97     94.65 o 
   5   7   0       10.04       27.10      8.13 o 
   6   7   0    33183.38    33833.25    194.26 o 
   7   7   0      587.86      447.06     22.46 o 
   8   7   0    22268.02    22473.36    154.64 o 
   9   7   0      235.46      262.80     13.08 o 
  10   7   0     7281.21     7045.63     81.87 o 
  11   7   0      941.76      998.43     45.68 o 
  12   7   0      647.79      628.35     31.45 o 
  13   7   0       21.09       21.61      8.92 o 
  14   7   0     2218.02     2360.40     62.21 o 
  15   7   0      114.12      118.16     17.51 o 
  16   7   0     1915.97     1837.17     50.31 o 
  17   7   0       90.67       96.19     15.44 o 
  18   7   0        2.14       25.05     21.26 o 
  19   7   0       56.51       42.11     29.73 o 
  20   7   0        2.98       46.83     14.96 o 
  21   7   0     1666.35     1579.94    200.72 o 
   0   8   0    44130.09    43376.75    338.84 o 
   1   8   0     1429.60     1333.59     46.62 o 
   2   8   0    39898.67    40649.13    244.23 o 
   3   8   0     1458.28     1602.90     34.57 o 
   4   8   0    30043.83    29943.31    170.94 o 
   5   8   0      553.50      522.83     25.09 o 
   6   8   0     9305.76     9669.56    109.19 o 
   7   8   0     3065.57     3148.60     48.76 o 
   8   8   0       92.87      105.00     12.21 o 
   9   8   0      587.60      597.08     27.20 o 
  10   8   0      982.60      907.46     37.36 o 
  11   8   0     2319.25     2172.76     42.04 o 
  12   8   0     3485.33     3440.14     54.34 o 
  13   8   0     1628.24     1627.00     61.63 o 
  14   8   0     2866.94     2916.73    115.81 o 
  15   8   0      441.48      351.19     26.96 o 
  16   8   0     3141.43     3155.77     97.68 o 
  17   8   0     2146.44     1941.32     97.87 o 
  18   8   0      998.78      889.50    106.37 o 
  19   8   0     1952.85     1785.05    169.49 o 
  20   8   0     1592.86     1563.46     74.30 o 
  21   8   0      619.99      427.22     76.66 o 
   1   9   0      610.63      565.08     37.26 o 
   2   9   0      177.14      167.46     16.22 o 
   3   9   0      155.14      151.43     13.89 o 
   4   9   0     3511.39     3473.75     57.73 o 
   5   9   0      273.96      288.90     16.23 o 
   6   9   0    10874.99    11145.20     89.75 o 
   7   9   0    10325.24    10419.56    104.73 o 
   8   9   0    14427.93    15116.83    133.61 o 
   9   9   0     3613.04     3756.95     49.55 o 
  10   9   0    16077.24    16431.27    157.51 o 
  11   9   0     6059.43     5823.13     76.71 o 
  12   9   0    14812.46    16136.50    164.31 o 
  13   9   0      522.46      535.49     30.68 o 
  14   9   0    11057.76    11446.04    181.23 o 
  15   9   0     2802.41     2629.82     56.82 o 
  16   9   0     2856.88     2777.75     86.25 o 
  17   9   0       83.78       79.29     16.63 o 
  18   9   0     1146.80      930.77    100.64 o 
  19   9   0       45.17       36.92     14.71 o 
  20   9   0      266.97      174.79     28.30 o 
   0  10   0    60164.97    61718.79    554.85 o 
   1  10   0      740.85      715.17     30.75 o 
   2  10   0    46950.08    49064.34    340.79 o 
   3  10   0     1044.33     1095.05     55.06 o 
   4  10   0     3216.54     3046.69     50.82 o 
   5  10   0        2.85       41.15      8.43 o 
   6  10   0     5394.00     5567.50     79.78 o 
   7  10   0      112.15      153.79     15.34 o 
   8  10   0      334.75      373.34     19.07 o 
   9  10   0     6693.66     6435.65     92.05 o 
  10  10   0     4336.46     4189.12     66.17 o 
  11  10   0      428.09      394.01     20.01 o 
  12  10   0      500.59      465.56     22.94 o 
  13  10   0        6.00       24.15      6.62 o 
  14  10   0     4604.95     4683.18     91.62 o 
  15  10   0      835.46      807.01     44.18 o 
  16  10   0     6707.42     7042.78    139.18 o 
  17  10   0      975.53      936.64    109.02 o 
  18  10   0     2070.70     1936.94    111.40 o 
  19  10   0     1945.13     2120.42    116.39 o 
  20  10   0      317.60      318.26     51.03 o 
   1  11   0      752.88      835.33     44.67 o 
   2  11   0     6995.76     6732.60    104.66 o 
   3  11   0        1.35       46.31     10.85 o 
   4  11   0     5307.97     5161.38     82.14 o 
   5  11   0     1184.35     1202.23     56.17 o 
   6  11   0     6358.97     6512.42     96.66 o 
   7  11   0      216.59      255.17     17.85 o 
   8  11   0     8203.96     8392.46    120.85 o 
   9  11   0        6.35       23.61     10.83 o 
  10  11   0    13393.68    13994.17    208.85 o 
  11  11   0     3613.21     3409.23     66.13 o 
  12  11   0     4097.20     4304.41     93.18 o 
  13  11   0       60.17       61.51     12.24 o 
  14  11   0     5724.30     5838.30     70.40 o 
  15  11   0      175.44      177.94     19.57 o 
  16  11   0     3215.90     3303.69     73.25 o 
  17  11   0     1126.75      950.14    106.90 o 
  18  11   0     1701.01     1371.63    193.91 o 
  19  11   0        2.83       40.57     38.87 o 
   0  12   0    20228.48    21056.78    306.34 o 
   1  12   0     8373.57     8263.83    115.13 o 
   2  12   0     5216.04     5247.03     88.42 o 
   3  12   0     7070.82     6962.45    102.43 o 
   4  12   0      345.21      339.97     24.60 o 
   5  12   0     1102.60     1054.40     57.39 o 
   6  12   0     1224.82     1272.21     63.64 o 
   7  12   0      141.26      156.38     21.56 o 
   8  12   0     5829.32     6010.28     87.74 o 
   9  12   0     1158.03     1124.21     71.00 o 
  10  12   0     2346.59     2268.43     64.19 o 
  11  12   0     1903.60     1920.51    111.61 o 
  12  12   0       93.53       69.65     10.80 o 
  13  12   0      109.61      108.76     18.56 o 
  14  12   0      442.00      375.53     34.72 o 
  15  12   0        2.37       32.26     11.63 o 
  16  12   0     2644.35     2947.68    133.25 o 
  17  12   0       71.09       70.59     25.92 o 
  18  12   0     2774.10     3560.92    157.58 o 
   1  13   0     2625.00     2628.12    135.60 o 
   2  13   0     3383.28     3415.64     66.91 o 
   3  13   0     5040.59     5170.62    101.58 o 
   4  13   0     3257.75     3250.97    117.28 o 
   5  13   0     1127.96     1128.10     69.07 o 
   6  13   0     1118.18     1176.83     73.74 o 
   7  13   0     1214.36     1245.67     67.99 o 
   8  13   0      352.07      382.98     29.88 o 
   9  13   0      135.50      159.59     23.18 o 
  10  13   0     1787.28     1611.16     95.76 o 
  11  13   0     1519.66     1304.31     78.04 o 
  12  13   0       19.75       47.86      9.94 o 
  13  13   0     1427.42     1457.33    106.01 o 
  14  13   0      141.90       99.96     21.83 o 
  15  13   0      622.34      578.78     85.06 o 
  16  13   0     4650.85     5260.28    159.31 o 
  17  13   0     1358.33     1144.85    138.29 o 
   0  14   0    13925.31    14650.14    494.64 o 
   1  14   0     2344.07     2273.17    113.36 o 
   2  14   0      559.81      675.71     55.91 o 
   3  14   0     6179.86     6272.93    191.03 o 
   4  14   0     6410.65     6642.48    124.31 o 
   5  14   0      282.65      268.60     25.23 o 
   6  14   0     3940.80     3871.94    102.72 o 
   7  14   0     4133.15     4355.87    138.51 o 
   8  14   0      123.02       85.73     14.62 o 
   9  14   0     1889.72     1925.94    134.30 o 
  10  14   0     1057.67     1111.87     89.63 o 
  11  14   0      906.94      896.61     69.07 o 
  12  14   0     1506.30     1549.56    104.48 o 
  13  14   0       16.24       45.37     44.72 o 
  14  14   0     1337.79     1320.20    175.08 o 
  15  14   0       22.10       65.22     17.35 o 
  16  14   0       36.26       83.46     42.69 o 
   1  15   0       28.74       40.98     24.84 o 
   2  15   0      300.86      338.74     31.91 o 
   3  15   0      215.99      247.06     30.97 o 
   4  15   0       53.68       94.90     14.71 o 
   5  15   0     4613.71     4774.27    124.63 o 
   6  15   0        1.20       44.77     17.01 o 
   7  15   0     2872.29     2806.94     70.76 o 
   8  15   0       39.04       47.19     26.64 o 
   9  15   0      284.79      248.55     35.57 o 
  10  15   0      382.11      396.19     53.97 o 
  11  15   0       61.47       23.47     18.51 o 
  12  15   0      215.17      186.32     30.85 o 
  13  15   0      662.78      568.14     79.69 o 
  14  15   0     1894.16     1589.25    212.27 o 
   0  16   0        5.78       59.33     31.78 o 
   1  16   0        2.88       21.98     26.01 o 
   2  16   0        1.12       20.41     23.64 o 
   3  16   0      558.77      534.53     62.11 o 
   4  16   0      204.55      299.63     68.76 o 
   5  16   0     1203.04     1045.82    104.72 o 
   6  16   0     2944.51     3093.03     91.72 o 
   7  16   0      465.50      536.38     52.17 o 
   8  16   0     2731.73     2966.89    226.94 o 
   9  16   0     2789.04     3012.07    214.92 o 
  10  16   0      279.95      212.38     41.29 o 
  11  16   0       33.16        3.44     21.69 o 
  12  16   0       29.35       55.08     26.15 o 
  13  16   0      329.79      376.02     67.00 o 
   1  17   0      171.37      116.93     34.61 o 
   2  17   0      124.64       73.11     23.76 o 
   3  17   0      771.83      784.54     94.46 o 
   4  17   0      501.60      580.63     63.03 o 
   5  17   0       88.87      102.96     19.85 o 
   6  17   0      598.03      512.53     59.62 o 
   7  17   0        9.21       31.18     13.15 o 
   8  17   0     2691.00     3050.90    149.89 o 
   9  17   0      782.18      513.30     77.19 o 
  10  17   0      669.26      630.79     95.16 o 
  11  17   0     1863.39     1591.29    167.53 o 
   0  18   0     1152.67     1064.58    225.90 o 
   1  18   0       65.49       52.47     51.83 o 
   2  18   0      980.61      772.71    123.14 o 
   3  18   0      949.80      793.67    130.22 o 
   4  18   0     3067.57     2784.71    311.16 o 
   5  18   0      102.79       99.22     28.41 o 
   6  18   0     2347.79     2588.16    427.98 o 
   7  18   0       14.34       26.07     18.33 o 
   8  18   0      184.39      207.51     52.26 o 
   1  19   0      100.67      104.69     45.73 o 
   2  19   0       50.56       90.51     27.21 o 
   3  19   0     2417.87     2163.48    238.71 o 
   4  19   0       39.15       93.73     34.77 o 
 -23   1   1       61.59       92.18     28.50 o 
 -22   1   1       26.77      142.16     74.06 o 
 -21   1   1      326.63      205.20     32.58 o 
 -20   1   1       27.02       47.91     10.98 o 
 -19   1   1     2838.94     2988.00     42.20 o 
 -18   1   1      159.13      180.19     15.49 o 
 -17   1   1     2531.77     2479.40     62.14 o 
 -16   1   1      178.10      170.31     16.03 o 
 -15   1   1     1589.68     1652.76     78.26 o 
 -14   1   1       10.55       24.88     10.65 o 
 -13   1   1     5884.21     6064.34    116.03 o 
 -12   1   1      130.27      180.13     16.99 o 
 -11   1   1    19170.70    19352.29    214.57 o 
 -10   1   1     5938.86     6359.46    156.77 o 
  -9   1   1     7825.88     7538.28    155.19 o 
  -8   1   1      296.69      386.81     48.91 o 
  -7   1   1     8080.17     8131.54    200.37 o 
  -6   1   1     4325.04     4212.94    126.09 o 
  -5   1   1    56011.53    50565.71    674.99 o 
  -4   1   1     3671.18     3607.73     77.64 o 
  -3   1   1      898.71      839.17     23.28 o 
  -2   1   1      147.71      171.84     12.17 o 
  -1   1   1      660.48      577.84     18.99 o 
   0   1   1     1011.77       82.07      6.70 o 
   1   1   1        0.86       13.91      5.10 o 
   2   1   1     5533.66     5363.90     41.13 o 
   3   1   1     5354.00     5004.41     45.54 o 
   4   1   1     1174.13     1171.13     45.11 o 
   5   1   1      668.81      599.18     42.63 o 
   6   1   1     9318.17     9609.73    142.19 o 
   7   1   1     2721.66     2719.04     63.66 o 
   8   1   1     6469.43     6147.45    104.37 o 
   9   1   1     6129.22     6153.54     79.54 o 
  10   1   1     4583.61     3919.51     59.31 o 
  11   1   1      454.79      498.81     25.26 o 
  12   1   1     2666.51     2277.77     50.38 o 
  13   1   1       16.07       55.43     14.53 o 
  14   1   1       54.29       55.52     11.61 o 
  15   1   1     3657.09     4054.69    138.97 o 
  16   1   1     2050.19     1926.70     49.81 o 
  17   1   1      101.75       77.99     13.41 o 
  18   1   1      930.96      961.08     42.12 o 
  19   1   1        4.32       20.54      6.67 o 
  20   1   1      579.70      457.55     36.01 o 
  21   1   1       29.09       49.08     16.25 o 
  22   1   1      138.48      131.74     43.71 o 
  23   1   1       27.47       48.80     33.27 o 
 -23   2   1      158.24       49.41     33.69 o 
 -22   2   1      678.17      665.14    187.21 o 
 -21   2   1      264.41      272.30     64.53 o 
 -20   2   1      654.41      509.56     44.65 o 
 -19   2   1      792.30      718.24     41.43 o 
 -18   2   1       54.90       27.79      6.56 o 
 -17   2   1      510.48      502.22     32.41 o 
 -16   2   1     2495.56     2415.16     50.79 o 
 -15   2   1       16.12       35.85      9.33 o 
 -14   2   1        5.87       46.13     10.09 o 
 -13   2   1        6.39       19.93      9.63 o 
 -12   2   1      555.08      533.27     40.08 o 
 -11   2   1     6097.47     6144.20    104.96 o 
 -10   2   1        9.07       22.20     11.59 o 
  -9   2   1    21571.44    21597.94    254.59 o 
  -8   2   1     1969.04     1728.07     32.64 o 
  -7   2   1    11775.85    11435.55    184.69 o 
  -6   2   1     4392.14     4195.04     56.16 o 
  -5   2   1    27713.75    27222.62    388.21 o 
  -4   2   1    39279.84    37672.75    295.91 o 
  -3   2   1    12218.37    11371.16    128.15 o 
  -2   2   1    18753.62    18707.30    190.48 o 
  -1   2   1     3764.09     3712.91     70.39 o 
   0   2   1    41527.38    41306.11    242.83 o 
   1   2   1      288.54      355.68     13.94 o 
   2   2   1     1208.36     1085.00     15.01 o 
   3   2   1      355.52      503.62     22.60 o 
   4   2   1    23780.39    24447.71    167.37 o 
   5   2   1     1386.49     1430.87     22.75 o 
   6   2   1     1480.67     1636.80     30.17 o 
   7   2   1     1505.59     1447.46     32.13 o 
   8   2   1     5047.21     4821.07     71.71 o 
   9   2   1     1353.57     1325.23     45.96 o 
  10   2   1        9.59        7.50      9.15 o 
  11   2   1      116.62      138.29     15.80 o 
  12   2   1       43.17       60.22     15.01 o 
  13   2   1       47.99       58.62     10.66 o 
  14   2   1     3675.92     3447.43     47.85 o 
  15   2   1      339.06      360.74     24.30 o 
  16   2   1     3092.24     3084.53     55.38 o 
  17   2   1        2.04       32.46     11.51 o 
  18   2   1      530.54      494.48     46.77 o 
  19   2   1     1365.04     1329.78     58.03 o 
  20   2   1     4791.40     5054.30     62.92 o 
  21   2   1     1523.22     1531.76     69.63 o 
  22   2   1     2312.16     2454.88    413.76 o 
  23   2   1       42.64       72.41     23.86 o 
 -23   3   1      724.53      586.50    100.77 o 
 -22   3   1        6.93       81.35     28.32 o 
 -21   3   1     3773.71     4216.36    153.84 o 
 -20   3   1      168.82      106.38     21.59 o 
 -19   3   1     4424.08     4519.53     46.37 o 
 -18   3   1        1.96       23.51      6.96 o 
 -17   3   1     3273.08     3384.15     79.11 o 
 -16   3   1     1463.41     1356.39     64.09 o 
 -15   3   1      381.71      405.65     26.15 o 
 -14   3   1      221.89      258.64     17.85 o 
 -13   3   1      380.12      404.23     29.52 o 
 -12   3   1     2052.69     1931.40     53.32 o 
 -11   3   1     4184.70     3727.31     74.66 o 
 -10   3   1     9274.07     9430.64    119.29 o 
  -9   3   1     7884.60     7397.46     87.64 o 
  -8   3   1    14374.90    14932.92    260.37 o 
  -7   3   1      797.91      925.65     29.40 o 
  -6   3   1      846.63      746.81     33.44 o 
  -5   3   1      822.49      846.49     19.38 o 
  -4   3   1     4113.86     4075.34     70.80 o 
  -3   3   1     2581.64     2587.49     33.99 o 
  -2   3   1      638.98      778.06     29.06 o 
  -1   3   1     5126.19     5261.47     54.56 o 
   0   3   1      172.00      206.75      9.30 o 
   1   3   1    10796.00    10697.92     76.72 o 
   2   3   1     2698.90     2782.33     34.89 o 
   3   3   1      103.99      155.91      8.47 o 
   4   3   1    18749.13    19604.16    120.45 o 
   5   3   1      916.03     1048.36     20.63 o 
   6   3   1      807.63      794.31     27.89 o 
   7   3   1     4147.48     4021.53     50.29 o 
   8   3   1    28026.95    27791.05    148.87 o 
   9   3   1       16.91       20.44      7.19 o 
  10   3   1    41209.22    41259.48    327.21 o 
  11   3   1      747.91      947.80     47.90 o 
  12   3   1     8849.94     8131.52    147.49 o 
  13   3   1      554.77      550.57     36.38 o 
  14   3   1     1458.48     1552.99     88.99 o 
  15   3   1      416.39      414.25     24.28 o 
  16   3   1     2867.57     2896.38     92.72 o 
  17   3   1      141.45      104.35     12.48 o 
  18   3   1     1743.78     1753.41     76.35 o 
  19   3   1       25.53       41.07      8.74 o 
  20   3   1     2221.36     2103.81    116.28 o 
  21   3   1       29.42       12.30     14.06 o 
  22   3   1      496.86      467.68     71.24 o 
  23   3   1       51.97       92.83     33.56 o 
 -22   4   1     2407.47     2489.54    132.32 o 
 -21   4   1       39.92       68.47     21.15 o 
 -20   4   1     2214.97     2090.21     64.54 o 
 -19   4   1      919.51      800.57     36.46 o 
 -18   4   1      180.85      166.51     21.67 o 
 -17   4   1     5112.89     5178.46     81.80 o 
 -16   4   1     1360.40     1360.45     43.94 o 
 -15   4   1      173.83      184.00     20.54 o 
 -14   4   1      126.50      146.61     19.13 o 
 -13   4   1        5.68       27.54     21.88 o 
 -12   4   1      658.11      622.95     35.62 o 
 -11   4   1    12493.73    12103.54    150.80 o 
 -10   4   1      200.48      296.34     17.80 o 
  -9   4   1     6624.98     6115.14     86.88 o 
  -8   4   1      865.78      937.43     37.72 o 
  -7   4   1    18308.77    18771.52    221.49 o 
  -6   4   1     1195.62     1117.18     29.80 o 
  -5   4   1       45.70       47.32     10.90 o 
  -4   4   1     3569.07     3699.44     46.04 o 
  -3   4   1      255.32      218.09     12.89 o 
  -2   4   1      800.52      671.82     24.82 o 
  -1   4   1      241.76      340.85     17.47 o 
   0   4   1     8505.56     7944.22     66.42 o 
   1   4   1     1569.32     1307.10     35.21 o 
   2   4   1    39084.90    38803.75    218.24 o 
   3   4   1       44.41       25.97      5.32 o 
   4   4   1     9402.80     8890.89     69.74 o 
   5   4   1      401.00      528.41     25.14 o 
   6   4   1    18653.43    19228.71    169.37 o 
   7   4   1     6448.57     6996.54     68.87 o 
   8   4   1      290.11      328.76     19.38 o 
   9   4   1     1684.63     1722.05     50.19 o 
  10   4   1     1623.49     1731.72     41.60 o 
  11   4   1       19.77       50.34     14.83 o 
  12   4   1        7.38       26.43     12.75 o 
  13   4   1     4583.61     4835.72     91.41 o 
  14   4   1      530.89      545.91     39.96 o 
  15   4   1       73.86       88.89     13.72 o 
  16   4   1     5496.03     5498.68    111.08 o 
  17   4   1      845.86      810.53     50.90 o 
  18   4   1    10626.94    11840.00    205.62 o 
  19   4   1        8.06       36.16      9.16 o 
  20   4   1    10165.76    11255.14    260.29 o 
  21   4   1        2.83       21.19     19.25 o 
  22   4   1     5848.16     6604.06    204.38 o 
 -22   5   1      300.87      303.11     39.86 o 
 -21   5   1     4101.02     4405.82    121.99 o 
 -20   5   1      981.04      676.40     74.74 o 
 -19   5   1     3385.72     3274.33    120.52 o 
 -18   5   1      589.42      501.93     26.36 o 
 -17   5   1     1619.33     1686.08     72.50 o 
 -16   5   1       27.98       32.02     17.22 o 
 -15   5   1       50.92       63.52     15.29 o 
 -14   5   1      118.38      126.00     20.18 o 
 -13   5   1     1333.22     1332.35     52.70 o 
 -12   5   1      506.75      458.02     32.67 o 
 -11   5   1      672.57      672.19     45.91 o 
 -10   5   1     7824.01     7448.94    155.33 o 
  -9   5   1     5753.35     5339.53     89.78 o 
  -8   5   1    24612.12    24062.44    228.63 o 
  -7   5   1     9386.35     9149.54     85.85 o 
  -6   5   1    16222.72    15928.88    149.63 o 
  -5   5   1      217.82      231.88     14.49 o 
  -4   5   1     2619.27     2900.76     48.50 o 
  -3   5   1      391.63      344.29     19.11 o 
  -2   5   1     6868.08     6579.45     76.23 o 
  -1   5   1     3436.41     3261.76     45.54 o 
   0   5   1      808.82      800.28     32.08 o 
   1   5   1      189.43      180.17      9.56 o 
   2   5   1     2173.43     2202.36     27.89 o 
   3   5   1    13048.22    13036.48     87.07 o 
   4   5   1      427.19      366.03     17.02 o 
   5   5   1    19594.52    19453.74    119.38 o 
   6   5   1    22089.65    22127.89    116.77 o 
   7   5   1     9045.57     8404.24     80.38 o 
   8   5   1    22551.99    22522.91    137.13 o 
   9   5   1      111.35       72.23     11.38 o 
  10   5   1    12836.91    13525.98    111.87 o 
  11   5   1      658.96      728.72     37.81 o 
  12   5   1     6000.74     5880.77    100.77 o 
  13   5   1       52.49       56.63      9.81 o 
  14   5   1     3940.29     4079.47     77.72 o 
  15   5   1       19.44       39.73      8.54 o 
  16   5   1      374.42      370.15     27.63 o 
  17   5   1       71.41       95.14     13.14 o 
  18   5   1     1173.39     1104.82     38.36 o 
  19   5   1     1194.67     1038.86     49.97 o 
  20   5   1     3783.46     3723.20    130.05 o 
  21   5   1      247.19      249.40     42.50 o 
  22   5   1     1731.84     1901.68    135.47 o 
 -22   6   1      761.25      585.24    105.41 o 
 -21   6   1      895.46      698.21     97.49 o 
 -20   6   1      264.09      156.19     28.76 o 
 -19   6   1      410.53      391.06     70.03 o 
 -18   6   1       79.23       45.98      8.53 o 
 -17   6   1    11925.48    13439.61    274.52 o 
 -16   6   1      428.89      427.62     27.84 o 
 -15   6   1     1628.14     1530.35     42.96 o 
 -14   6   1      466.93      460.22     30.79 o 
 -13   6   1     5341.48     5319.97     92.43 o 
 -12   6   1       10.35       10.47     12.51 o 
 -11   6   1    14736.86    14927.04    261.19 o 
 -10   6   1      492.44      476.22     29.89 o 
  -9   6   1     7745.61     7770.66    100.19 o 
  -8   6   1     6276.71     6283.95     75.78 o 
  -7   6   1     2261.33     2159.16     30.67 o 
  -6   6   1    15094.78    15135.52    140.75 o 
  -5   6   1    17438.05    18156.22    138.52 o 
  -4   6   1    11152.23    11055.78    114.75 o 
  -3   6   1     4003.73     3693.64     45.05 o 
  -2   6   1     2930.91     2521.17     40.85 o 
  -1   6   1     4420.69     4539.93     56.73 o 
   0   6   1     5995.27     5797.93     56.12 o 
   1   6   1     2883.62     2267.74     38.02 o 
   2   6   1    13022.64    12112.70     87.07 o 
   3   6   1     5890.00     5308.35     50.91 o 
   4   6   1    63468.68    63486.21    373.62 o 
   5   6   1     3334.84     3126.91     43.87 o 
   6   6   1     2207.91     1952.10     32.32 o 
   7   6   1      455.32      538.06     24.54 o 
   8   6   1     1611.57     1808.40     31.79 o 
   9   6   1       74.67       65.90     12.09 o 
  10   6   1      355.66      434.04     23.98 o 
  11   6   1        0.76       24.37     13.14 o 
  12   6   1     5293.08     5176.22     90.16 o 
  13   6   1     1126.04     1116.24     51.87 o 
  14   6   1      162.17      113.58     19.12 o 
  15   6   1     3087.15     3124.62     65.76 o 
  16   6   1     4496.15     4598.94    105.04 o 
  17   6   1      191.54      166.03     20.33 o 
  18   6   1     3681.57     3725.64     93.09 o 
  19   6   1     1177.29     1107.00     63.24 o 
  20   6   1     2107.64     1908.22    138.33 o 
  21   6   1      920.61      792.57    111.27 o 
  22   6   1     3704.88     4373.30    238.13 o 
 -21   7   1     2891.31     3113.44    182.31 o 
 -20   7   1     1087.17      887.83    124.40 o 
 -19   7   1     1216.05     1402.29     80.99 o 
 -18   7   1     4133.98     4118.53     99.97 o 
 -17   7   1     2468.31     2447.18    268.35 o 
 -16   7   1     1919.32     1730.30     84.90 o 
 -15   7   1     9017.44     9677.44    140.25 o 
 -14   7   1       15.01       31.18     10.83 o 
 -13   7   1     8470.46     9008.89    222.87 o 
 -12   7   1       88.51       90.63     14.46 o 
 -11   7   1    14578.56    15153.22    162.71 o 
 -10   7   1      338.12      354.29     22.06 o 
  -9   7   1     7655.37     7610.97     96.70 o 
  -8   7   1      398.62      307.01     16.72 o 
  -7   7   1    10305.25     9996.38     88.31 o 
  -6   7   1     5688.11     5344.48     63.19 o 
  -5   7   1     2261.12     2579.34     45.54 o 
  -4   7   1       60.08      105.95     12.41 o 
  -3   7   1      279.48      322.68     18.27 o 
  -2   7   1     5034.97     5099.08     61.97 o 
  -1   7   1      350.24      267.69     18.25 o 
   0   7   1     4676.86     4857.86     53.10 o 
   1   7   1     8188.93     8130.83     75.95 o 
   2   7   1       10.46       35.78      7.02 o 
   3   7   1     5556.03     5857.92     79.62 o 
   4   7   1     1540.25     1569.20     41.99 o 
   5   7   1     5235.46     5398.45     59.58 o 
   6   7   1     6347.58     6042.62     65.24 o 
   7   7   1      165.88      157.38      9.37 o 
   8   7   1    14077.70    14003.01    106.24 o 
   9   7   1      668.37      715.83     31.99 o 
  10   7   1    14216.53    14252.26    130.22 o 
  11   7   1      965.97     1029.41     40.83 o 
  12   7   1    12388.24    12324.26    130.72 o 
  13   7   1     1032.46      997.38     41.86 o 
  14   7   1     3920.24     4033.81     64.30 o 
  15   7   1        5.25       25.76      8.02 o 
  16   7   1     2264.17     1955.74     70.80 o 
  17   7   1      688.34      600.47     42.26 o 
  18   7   1       98.68       93.59     27.05 o 
  19   7   1     2767.50     2838.06    108.49 o 
  20   7   1     2908.05     3225.95    168.78 o 
  21   7   1      382.35      266.23     99.09 o 
 -21   8   1      150.21      135.15     25.07 o 
 -20   8   1     4270.66     4858.82    119.45 o 
 -19   8   1      209.45      251.18     63.16 o 
 -18   8   1     1943.60     1891.02    181.90 o 
 -17   8   1      283.95      209.34     17.43 o 
 -16   8   1        6.85        8.72      9.33 o 
 -15   8   1      153.97      108.63     13.82 o 
 -14   8   1     3238.52     3211.29     88.01 o 
 -13   8   1     1365.71     1333.05     66.54 o 
 -12   8   1      432.69      379.86     24.00 o 
 -11   8   1      115.32      106.66     11.14 o 
 -10   8   1     2944.10     2890.88     54.85 o 
  -9   8   1     4090.92     4233.67     79.79 o 
  -8   8   1    15886.00    16549.83    131.72 o 
  -7   8   1     2940.22     2880.46     38.41 o 
  -6   8   1    20310.20    20188.83    133.52 o 
  -5   8   1       95.40      148.24     12.43 o 
  -4   8   1    10790.90    10549.08    128.01 o 
  -3   8   1      885.70      780.79     46.13 o 
  -2   8   1     6580.38     6010.41    126.59 o 
  -1   8   1     7188.30     6635.97     73.33 o 
   0   8   1     1251.06      955.57     32.07 o 
   1   8   1    18879.82    18531.43    157.54 o 
   2   8   1     1251.70     1037.75     36.56 o 
   3   8   1     4320.40     3959.22     42.10 o 
   4   8   1     2835.20     2556.64     53.29 o 
   5   8   1      101.44       55.42     12.18 o 
   6   8   1     1205.09     1246.70     55.15 o 
   7   8   1      466.67      533.51     28.12 o 
   8   8   1      888.97      960.99     32.55 o 
   9   8   1     7437.17     7837.90    103.19 o 
  10   8   1     1894.82     1984.14     42.98 o 
  11   8   1     3997.96     4046.58     55.16 o 
  12   8   1     1426.76     1519.81     62.31 o 
  13   8   1        1.26       22.28      8.26 o 
  14   8   1       13.41       36.44      9.37 o 
  15   8   1     2922.12     2873.30     64.90 o 
  16   8   1       24.85       23.72      8.47 o 
  17   8   1      826.94      665.79     44.77 o 
  18   8   1      283.43      221.87     31.49 o 
  19   8   1      182.94      164.93     55.89 o 
  20   8   1      695.70      596.71     99.07 o 
  21   8   1      737.73      724.09    101.08 o 
 -20   9   1      377.64      349.21     51.27 o 
 -19   9   1       75.06       83.07     23.37 o 
 -18   9   1     1436.99     1485.70    124.57 o 
 -17   9   1       70.19       74.79     20.39 o 
 -16   9   1     5265.52     5678.08    108.47 o 
 -15   9   1        9.75       39.39     10.54 o 
 -14   9   1     1449.78     1431.12     67.14 o 
 -13   9   1     3600.65     3664.04    145.15 o 
 -12   9   1       45.17       50.07     11.03 o 
 -11   9   1     6439.00     6461.14     85.07 o 
 -10   9   1      338.19      348.62     16.42 o 
  -9   9   1     4012.01     3816.22     70.84 o 
  -8   9   1       62.97       86.71     10.61 o 
  -7   9   1     2541.85     2363.97     65.22 o 
  -6   9   1      709.08      802.40     43.13 o 
  -5   9   1     1274.37     1325.52     42.44 o 
  -4   9   1       25.37       40.84      7.59 o 
  -3   9   1     1905.10     1776.85     73.05 o 
  -2   9   1     1193.00     1275.36     64.95 o 
  -1   9   1     6421.83     6267.55     79.15 o 
   0   9   1      798.93      736.25     34.39 o 
   1   9   1      389.30      388.96     19.89 o 
   2   9   1     6816.78     6638.66     88.61 o 
   3   9   1      134.65      220.05     18.71 o 
   4   9   1      372.61      486.15     24.15 o 
   5   9   1     5399.41     5375.52     72.75 o 
   6   9   1     1104.08     1220.65     54.08 o 
   7   9   1     5361.69     5314.55     74.03 o 
   8   9   1     6617.36     6406.57     84.86 o 
   9   9   1     4212.15     4335.50     83.18 o 
  10   9   1     7382.30     7631.30    100.34 o 
  11   9   1      379.97      379.36     20.16 o 
  12   9   1      483.99      454.93     23.67 o 
  13   9   1       12.05       29.18      7.82 o 
  14   9   1      774.38      737.14     47.24 o 
  15   9   1     1851.08     1658.25     72.61 o 
  16   9   1      116.76      101.52     11.80 o 
  17   9   1     2853.49     2918.12    113.23 o 
  18   9   1      641.12      755.94    103.97 o 
  19   9   1     3119.38     3541.64    151.46 o 
  20   9   1      167.14      122.64     24.09 o 
 -20  10   1      149.45      151.19     31.47 o 
 -19  10   1     1122.75     1039.72    100.84 o 
 -18  10   1      280.33      294.05     34.29 o 
 -17  10   1      514.93      578.97     58.50 o 
 -16  10   1      465.40      486.11     41.49 o 
 -15  10   1      925.02      892.06     95.15 o 
 -14  10   1       61.74       39.30     14.23 o 
 -13  10   1     5392.75     5776.76    102.67 o 
 -12  10   1       87.85       93.64     14.89 o 
 -11  10   1      449.76      453.27     26.36 o 
 -10  10   1        7.52       30.94      9.51 o 
  -9  10   1     1481.68     1348.77     62.66 o 
  -8  10   1     7838.04     8226.61    107.31 o 
  -7  10   1        0.84       51.84     12.05 o 
  -6  10   1     2760.94     2781.07     65.97 o 
  -5  10   1     1549.46     1591.36     64.29 o 
  -4  10   1      287.40      254.76     19.37 o 
  -3  10   1       10.35       55.85     10.81 o 
  -2  10   1     4726.04     4522.21     97.23 o 
  -1  10   1     2602.74     2278.85     49.54 o 
   0  10   1      748.76      821.30     39.07 o 
   1  10   1      284.87      265.83     13.68 o 
   2  10   1     4333.48     4161.73     65.90 o 
   3  10   1      594.76      594.57     30.34 o 
   4  10   1     4717.35     4773.96     72.20 o 
   5  10   1      202.08      247.66     15.91 o 
   6  10   1       46.50       66.78      9.83 o 
   7  10   1      290.36      308.37     18.28 o 
   8  10   1      155.69      166.03     10.56 o 
   9  10   1     3056.77     3106.94     50.68 o 
  10  10   1     2873.05     2898.57     93.63 o 
  11  10   1     3824.05     3809.43     66.27 o 
  12  10   1    11592.94    12158.00    147.08 o 
  13  10   1     3720.21     3785.58     56.41 o 
  14  10   1     1130.22     1101.02     54.62 o 
  15  10   1     1193.55     1052.55     68.54 o 
  16  10   1       30.87       39.35     12.11 o 
  17  10   1      999.79      893.07     90.26 o 
  18  10   1      962.53      940.08    113.58 o 
  19  10   1      729.67      646.17     99.97 o 
  20  10   1     1173.11     1021.18     98.42 o 
 -19  11   1      317.12      232.85     47.57 o 
 -18  11   1     1235.26      919.60    179.44 o 
 -17  11   1      379.67      353.90     47.06 o 
 -16  11   1     1442.64     1395.68    109.15 o 
 -15  11   1     3439.20     3317.79    171.42 o 
 -14  11   1      210.48      195.76     23.43 o 
 -13  11   1      354.41      289.99     25.00 o 
 -12  11   1       14.11       26.66      6.11 o 
 -11  11   1       12.17       17.60      8.83 o 
 -10  11   1        0.84       40.20      9.02 o 
  -9  11   1      206.09      204.94     33.06 o 
  -8  11   1      332.90      322.26     20.66 o 
  -7  11   1     1071.97     1052.56     68.66 o 
  -6  11   1     1248.27     1365.70     52.57 o 
  -5  11   1      787.73      787.37     38.80 o 
  -4  11   1     2054.68     2007.64     60.41 o 
  -3  11   1     3274.33     3401.12     54.69 o 
  -2  11   1      582.10      600.62     36.19 o 
  -1  11   1     9479.99     9504.00    112.07 o 
   0  11   1     4247.31     4267.33     55.53 o 
   1  11   1     3018.75     3071.34     44.91 o 
   2  11   1     8470.18     8485.02    105.19 o 
   3  11   1       29.36       41.32     10.42 o 
   4  11   1      411.73      427.77     26.31 o 
   5  11   1      158.71      131.05     15.11 o 
   6  11   1       35.26       56.09      9.72 o 
   7  11   1    13345.40    13957.30    142.05 o 
   8  11   1      294.69      285.67     17.71 o 
   9  11   1     1242.47     1269.05     62.81 o 
  10  11   1      291.00      236.46     18.21 o 
  11  11   1       96.92       78.06     12.73 o 
  12  11   1     2605.08     2645.46     87.15 o 
  13  11   1      273.20      252.82     20.60 o 
  14  11   1     2894.46     3042.08     58.64 o 
  15  11   1      821.11      694.26     62.58 o 
  16  11   1      146.51      140.50     22.15 o 
  17  11   1      390.32      387.13     49.98 o 
  18  11   1       25.98       63.71     20.77 o 
  19  11   1      562.54      490.40     85.76 o 
 -18  12   1      368.39      256.29     79.74 o 
 -17  12   1      142.72      122.88     23.01 o 
 -16  12   1     3059.59     3839.06    336.92 o 
 -15  12   1     1747.79     1669.79    158.57 o 
 -14  12   1     3510.51     3580.49     67.63 o 
 -13  12   1      348.77      284.53     26.64 o 
 -12  12   1     1406.55     1409.88     96.27 o 
 -11  12   1      935.61      852.17     80.89 o 
 -10  12   1        3.99       34.79     10.82 o 
  -9  12   1      724.08      754.69     50.10 o 
  -8  12   1     6321.42     6694.89    103.61 o 
  -7  12   1      605.97      661.22     45.72 o 
  -6  12   1     2370.35     2357.52     98.06 o 
  -5  12   1      934.23      887.11     48.96 o 
  -4  12   1     2023.30     1915.49    100.44 o 
  -3  12   1       55.44       89.09     11.86 o 
  -2  12   1     5726.73     5675.12     94.24 o 
  -1  12   1      581.57      591.39     34.69 o 
   0  12   1     3500.59     3308.63     47.77 o 
   1  12   1      419.81      416.00     22.97 o 
   2  12   1     2093.53     2021.74     56.14 o 
   3  12   1       80.43       57.24     13.55 o 
   4  12   1      428.30      437.03     24.84 o 
   5  12   1     1292.70     1238.87     72.62 o 
   6  12   1      533.30      565.73     37.70 o 
   7  12   1     2883.55     2894.19    124.78 o 
   8  12   1     1821.42     2011.36     90.69 o 
   9  12   1      401.75      386.08     40.64 o 
  10  12   1      498.45      436.97     25.27 o 
  11  12   1      243.79      212.26     20.63 o 
  12  12   1      132.05       83.78     13.46 o 
  13  12   1     1604.74     1651.51     99.91 o 
  14  12   1       92.98       81.57     15.69 o 
  15  12   1      638.31      529.98     65.52 o 
  16  12   1       19.07       30.32     12.76 o 
  17  12   1        5.61       54.54     22.00 o 
  18  12   1        6.87       84.60     24.67 o 
 -17  13   1      498.13      359.17     74.86 o 
 -16  13   1        1.05       38.51     29.24 o 
 -15  13   1      240.11      240.85     31.44 o 
 -14  13   1       46.52       78.07     33.35 o 
 -13  13   1       40.27       72.24     14.87 o 
 -12  13   1      296.12      267.75     28.01 o 
 -11  13   1      684.03      715.03     64.51 o 
 -10  13   1      959.80      911.50     81.22 o 
  -9  13   1       65.89       80.20     16.61 o 
  -8  13   1     3260.90     3276.13     92.22 o 
  -7  13   1     1957.26     2003.83    121.25 o 
  -6  13   1     7581.96     8128.88    110.44 o 
  -5  13   1     2325.66     2230.03    103.07 o 
  -4  13   1     5874.57     5966.42     96.59 o 
  -3  13   1       25.80       40.91     14.05 o 
  -2  13   1    11825.70    12353.26    197.28 o 
  -1  13   1        7.14       42.91     11.52 o 
   0  13   1        6.32       23.07     11.37 o 
   1  13   1     2519.59     2585.89    100.61 o 
   2  13   1       62.46       76.01     13.63 o 
   3  13   1     6146.02     6302.91     92.21 o 
   4  13   1      123.79      139.76     17.16 o 
   5  13   1     1776.45     1828.96     92.76 o 
   6  13   1       17.87       37.90     12.75 o 
   7  13   1     3374.93     3440.29    103.48 o 
   8  13   1     1626.59     1734.41     99.14 o 
   9  13   1     2357.39     2582.85    126.98 o 
  10  13   1     3606.74     3855.85     84.37 o 
  11  13   1      593.94      577.48     51.06 o 
  12  13   1     1326.39     1274.81     90.98 o 
  13  13   1      521.39      415.65     35.85 o 
  14  13   1      703.89      665.27     55.58 o 
  15  13   1       40.53       47.73     26.04 o 
  16  13   1     1659.17     1588.60    226.48 o 
  17  13   1      180.90      150.43     50.27 o 
 -16  14   1     1094.36      759.54    138.60 o 
 -15  14   1       81.35      100.20     28.26 o 
 -14  14   1      165.40      108.45     30.77 o 
 -13  14   1      131.86      101.32     26.32 o 
 -12  14   1      841.91      787.18     54.11 o 
 -11  14   1      281.53      265.46     26.37 o 
 -10  14   1     1162.70     1005.80     81.63 o 
  -9  14   1     4995.21     5283.62    103.20 o 
  -8  14   1        7.58       42.76     18.52 o 
  -7  14   1      635.44      662.82     43.02 o 
  -6  14   1       65.94       62.24     14.73 o 
  -5  14   1      818.52      858.60     60.18 o 
  -4  14   1      175.29      161.11     17.02 o 
  -3  14   1      239.53      237.39     27.97 o 
  -2  14   1       57.23       56.93     15.63 o 
  -1  14   1     5977.25     5928.21    128.16 o 
   0  14   1     5441.30     5421.10    111.20 o 
   1  14   1      672.21      613.12     45.73 o 
   2  14   1     2470.03     2483.81    170.83 o 
   3  14   1       28.98       48.67     11.69 o 
   4  14   1     2094.80     1906.00     65.54 o 
   5  14   1      415.29      423.29     29.24 o 
   6  14   1     5482.29     5755.67    110.98 o 
   7  14   1      920.12      886.18     62.81 o 
   8  14   1     7909.47     8224.65    177.61 o 
   9  14   1       76.56       77.85     14.77 o 
  10  14   1      823.75      788.27     54.41 o 
  11  14   1      814.62      736.88     63.40 o 
  12  14   1      151.57      167.23     18.79 o 
  13  14   1       50.36       61.60     19.42 o 
  14  14   1      506.40      449.09     63.63 o 
  15  14   1      919.87      765.86    119.30 o 
  16  14   1     1284.09     1110.63    142.88 o 
 -14  15   1        3.65       47.03     21.29 o 
 -13  15   1     1760.91     1568.08    249.12 o 
 -12  15   1      262.94      229.51     27.29 o 
 -11  15   1     2600.71     2735.00     98.61 o 
 -10  15   1     1323.61     1159.39     85.14 o 
  -9  15   1     2192.65     2046.49    118.27 o 
  -8  15   1     2939.55     3072.10    162.03 o 
  -7  15   1      383.53      325.01     33.77 o 
  -6  15   1     1917.70     1923.79    159.53 o 
  -5  15   1       20.16       23.44     23.84 o 
  -4  15   1      296.63      346.77     35.66 o 
  -3  15   1      905.99     1047.94     77.14 o 
  -2  15   1     1676.07     1728.56     78.83 o 
  -1  15   1       12.21       23.51     35.40 o 
   0  15   1       45.08       36.86     17.65 o 
   1  15   1      769.33      793.58     77.92 o 
   2  15   1     1843.73     1734.35    102.76 o 
   3  15   1      849.99      797.34    100.32 o 
   4  15   1     1844.28     1911.01    139.01 o 
   5  15   1      974.45      974.55    101.55 o 
   6  15   1      570.55      574.35     60.73 o 
   7  15   1     7717.45     8579.99    141.94 o 
   8  15   1     2815.74     2864.73    109.05 o 
   9  15   1     4192.91     4670.76    130.39 o 
  10  15   1     3610.29     3848.93     76.08 o 
  11  15   1      299.77      325.92     37.22 o 
  12  15   1     1360.29     1179.74    147.92 o 
  13  15   1      295.17      273.65     38.35 o 
  14  15   1     1308.13     1147.73    178.15 o 
 -13  16   1      510.35      360.80     72.40 o 
 -12  16   1     1700.33     1564.95    175.37 o 
 -11  16   1      816.38      718.28    105.10 o 
 -10  16   1       36.72       53.52     14.10 o 
  -9  16   1      449.37      443.33     49.65 o 
  -8  16   1     5402.90     5862.72    168.93 o 
  -7  16   1      534.74      566.77     70.47 o 
  -6  16   1    11953.88    13417.77    266.56 o 
  -5  16   1     1844.29     1810.80     75.34 o 
  -4  16   1     4148.73     4345.30     74.50 o 
  -3  16   1     8838.48     9752.04    203.04 o 
  -2  16   1       21.64       49.08     13.34 o 
  -1  16   1     7350.73     7705.88    302.27 o 
   0  16   1     1566.61     1712.14    180.41 o 
   1  16   1     1081.65     1036.06    160.89 o 
   2  16   1     3628.56     3820.55    158.71 o 
   3  16   1      512.10      462.18     59.31 o 
   4  16   1     7469.61     8210.29    197.95 o 
   5  16   1      716.30      624.03     79.25 o 
   6  16   1     1945.97     2109.01     93.03 o 
   7  16   1     1985.90     2020.64     86.30 o 
   8  16   1       88.99       83.60     21.72 o 
   9  16   1      128.50      109.35     21.01 o 
  10  16   1      180.48      186.45     32.41 o 
  11  16   1      440.94      400.69     70.46 o 
  12  16   1        0.79       35.88     23.48 o 
  13  16   1        3.17       37.49     19.80 o 
 -11  17   1     4412.22     4860.94    376.81 o 
 -10  17   1      456.40      437.07     56.33 o 
  -9  17   1     3579.65     3827.64    261.56 o 
  -8  17   1       12.76       18.94     18.00 o 
  -7  17   1     1389.41     1295.66    146.28 o 
  -6  17   1      830.81      727.16     86.99 o 
  -5  17   1        5.71       34.76     15.64 o 
  -4  17   1        0.13       18.24     11.17 o 
  -3  17   1      122.84      113.96     19.10 o 
  -2  17   1      626.12      526.52     81.28 o 
  -1  17   1      178.85      186.48     39.90 o 
   0  17   1       25.31       53.76     30.65 o 
   1  17   1      994.39     1081.16    126.87 o 
   2  17   1      673.45      621.04    100.01 o 
   3  17   1      956.12      914.82    126.50 o 
   4  17   1      360.47      358.64     48.05 o 
   5  17   1     3305.90     3531.74    228.27 o 
   6  17   1     3092.24     3304.10     98.49 o 
   7  17   1      754.74      585.23     90.79 o 
   8  17   1      793.38      710.11    102.01 o 
   9  17   1      543.42      411.23     70.19 o 
  10  17   1     2074.41     2331.19    204.88 o 
  11  17   1      312.10      181.25     48.31 o 
  -8  18   1     1643.27     1552.36    252.12 o 
  -7  18   1       25.95       47.03     19.43 o 
  -6  18   1     1107.82      960.13    141.78 o 
  -5  18   1      103.74      125.13     28.83 o 
  -4  18   1     1107.14      901.18    175.83 o 
  -3  18   1      192.28      155.08     51.69 o 
  -2  18   1      284.99      222.79     33.38 o 
  -1  18   1     2289.33     2069.12    310.06 o 
   0  18   1        6.74       49.61     27.19 o 
   1  18   1     3190.47     3103.11    138.55 o 
   2  18   1      416.31      368.23     68.67 o 
   3  18   1     5458.67     6110.68    327.87 o 
   4  18   1      841.14      694.95    128.96 o 
   5  18   1        9.10       21.15     31.25 o 
   6  18   1        2.51       22.09     27.95 o 
   7  18   1        5.25       23.34     55.64 o 
   8  18   1     1600.83     1729.51    206.78 o 
  -4  19   1      281.37      150.19     52.36 o 
  -3  19   1      198.61      137.31     40.15 o 
  -2  19   1     1777.74     1674.47    199.46 o 
  -1  19   1      539.79      535.00     88.58 o 
   0  19   1     3577.69     3878.49    223.52 o 
   1  19   1      585.33      399.97     82.29 o 
   2  19   1       52.65      136.25     34.08 o 
   3  19   1      197.94      220.84     45.81 o 
   4  19   1      109.62      105.79     29.64 o 
 -23   0   2     1169.10     1086.78    309.43 o 
 -22   0   2     3096.92     3447.96    207.76 o 
 -21   0   2      740.79      572.87     73.22 o 
 -20   0   2     1721.06     1718.52     74.78 o 
 -19   0   2     1113.32     1034.93     72.01 o 
 -18   0   2       46.99       64.05     15.42 o 
 -17   0   2       74.33       99.59     14.77 o 
 -16   0   2       66.83       77.95     11.67 o 
 -15   0   2      424.19      440.35     38.01 o 
 -14   0   2     7630.60     7520.81    137.52 o 
 -13   0   2      381.37      420.57     44.32 o 
 -12   0   2    20631.39    22259.16    954.14 o 
 -11   0   2     8724.71     7746.90    166.12 o 
 -10   0   2     1659.48     1745.73     64.35 o 
  -9   0   2    51100.63    51516.87    913.03 o 
  -8   0   2     2605.27     2843.51     84.83 o 
  -7   0   2    33604.85    30670.88    415.41 o 
  -6   0   2       78.83      104.51     14.92 o 
  -5   0   2     5842.89     5491.16    235.89 o 
  -4   0   2       70.98      186.92     14.66 o 
  -3   0   2     2157.02     2008.28     49.53 o 
  -2   0   2    30915.62    29063.99    267.70 o 
  -1   0   2    99320.31    94691.63   1337.23 o 
   0   0   2    33483.55    31797.97    416.39 o 
   1   0   2   130559.73   124457.79   1111.60 o 
   2   0   2    59941.03    58821.81    441.20 o 
   3   0   2    59577.77    58464.38    589.02 o 
   4   0   2     9688.89     9428.46    136.80 o 
   5   0   2    84096.62    86362.19    653.33 o 
   6   0   2      755.09      906.82     31.32 o 
   7   0   2     8794.86     8974.28    112.77 o 
   8   0   2    21902.12    23729.95    195.15 o 
   9   0   2     2523.62     2477.50     55.00 o 
  10   0   2    14714.73    16393.23    261.27 o 
  11   0   2     9121.21     8682.78    135.43 o 
  12   0   2      641.93      526.54     46.14 o 
  13   0   2      950.74      809.76     72.85 o 
  14   0   2     9151.20     9269.10    192.20 o 
  15   0   2     3960.51     3780.51    107.61 o 
  16   0   2     1625.44     1492.10    110.08 o 
  17   0   2      646.76      592.37     49.47 o 
  18   0   2     1567.52     1461.55    189.73 o 
  19   0   2       29.30       34.29     16.63 o 
  20   0   2    11071.91    12167.92    377.66 o 
  21   0   2      307.06      418.75    132.24 o 
  22   0   2      216.35      157.45     42.26 o 
  23   0   2     1070.26      919.78    245.01 o 
 -23   1   2       14.32       49.75     17.06 o 
 -22   1   2      284.08      231.41     48.07 o 
 -21   1   2     2208.37     2172.50     62.13 o 
 -20   1   2     1650.33     1701.30     84.62 o 
 -19   1   2     9660.57    10615.05    103.55 o 
 -18   1   2     5245.79     5339.65     78.98 o 
 -17   1   2    28976.69    31706.19    322.03 o 
 -16   1   2       53.89       62.56     19.54 o 
 -15   1   2    10096.22    10343.57    210.98 o 
 -14   1   2     1235.45     1219.54     56.26 o 
 -13   1   2     9871.18    10008.45    156.09 o 
 -12   1   2     6672.66     6658.33    108.62 o 
 -11   1   2     5974.24     5855.86     95.43 o 
 -10   1   2    21816.82    21543.85    442.30 o 
  -9   1   2    10913.67    10062.56    151.34 o 
  -8   1   2    16273.84    16527.41    567.50 o 
  -7   1   2    36396.88    35478.82    363.89 o 
  -6   1   2      693.02      674.67     42.75 o 
  -5   1   2    32587.98    30770.89    322.27 o 
  -4   1   2     7553.67     7806.28     86.66 o 
  -3   1   2    58431.15    57597.25    471.40 o 
  -2   1   2    13448.53    13021.89    108.16 o 
  -1   1   2    28478.31    27898.36    151.66 o 
   0   1   2       26.99       69.77      6.40 o 
   1   1   2    28007.48    28004.90    137.84 o 
   2   1   2     8329.25     8250.12     59.54 o 
   3   1   2     1583.31     1440.24     26.04 o 
   4   1   2      853.32      981.87     42.43 o 
   5   1   2    23728.26    24105.68    417.45 o 
   6   1   2     2673.96     2790.33     41.51 o 
   7   1   2     7733.43     7597.20     65.07 o 
   8   1   2     5785.44     5761.28     74.80 o 
   9   1   2    22254.14    21829.63    133.41 o 
  10   1   2    17230.29    16872.97    184.57 o 
  11   1   2    44238.79    46908.72    322.03 o 
  12   1   2     5916.13     5603.28     86.91 o 
  13   1   2    10128.25    10424.56    124.51 o 
  14   1   2     3300.91     3277.21     55.01 o 
  15   1   2      116.86      128.01     14.59 o 
  16   1   2      140.30      166.35     18.55 o 
  17   1   2       84.74       76.54     11.25 o 
  18   1   2      439.34      298.37     27.85 o 
  19   1   2        2.76       11.98      8.65 o 
  20   1   2      129.55       81.49     18.00 o 
  21   1   2      112.60       95.27     26.80 o 
  22   1   2      186.99      261.17     46.55 o 
  23   1   2      107.73      113.36     34.58 o 
 -23   2   2     3346.33     3838.05    188.53 o 
 -22   2   2      309.71      219.64     37.73 o 
 -21   2   2     2819.94     2851.17     97.09 o 
 -20   2   2     1015.51      888.45     69.64 o 
 -19   2   2     2728.72     2748.30     57.86 o 
 -18   2   2      784.73      711.74     39.21 o 
 -17   2   2     5013.88     5173.32     85.63 o 
 -16   2   2     2360.03     2383.21     73.11 o 
 -15   2   2        0.71       35.46      7.85 o 
 -14   2   2     2555.57     2645.09     68.34 o 
 -13   2   2       89.17       69.04     17.10 o 
 -12   2   2      115.83       80.48     15.77 o 
 -11   2   2     1299.59     1158.12     32.37 o 
 -10   2   2      651.05      675.57     34.23 o 
  -9   2   2     8225.96     8087.73    105.59 o 
  -8   2   2     2020.22     2021.43     36.79 o 
  -7   2   2    16422.25    15984.79    180.88 o 
  -6   2   2     8402.00     8203.97    219.11 o 
  -5   2   2     2128.71     1816.68     39.78 o 
  -4   2   2    12174.18    11933.46    196.57 o 
  -3   2   2    83447.73    80100.83    913.06 o 
  -2   2   2    21964.26    21463.18    302.96 o 
  -1   2   2    31652.82    30505.59    184.98 o 
   0   2   2      118.95      104.03      9.99 o 
   1   2   2     8415.99     7786.01     62.63 o 
   2   2   2     3625.99     3603.98     39.58 o 
   3   2   2    62054.54    62753.04    313.12 o 
   4   2   2     2455.93     2266.14     30.49 o 
   5   2   2     3697.59     3275.62     41.89 o 
   6   2   2     8546.16     8867.82     69.17 o 
   7   2   2    10005.48     9966.74    103.96 o 
   8   2   2     5366.48     5280.31     71.66 o 
   9   2   2     1839.47     1744.76     64.14 o 
  10   2   2     7875.43     8320.34     99.41 o 
  11   2   2     2810.77     2731.79     56.72 o 
  12   2   2      505.43      546.65     28.44 o 
  13   2   2     1100.86     1056.94     50.34 o 
  14   2   2      289.29      284.86     20.15 o 
  15   2   2     7034.60     7037.41    102.30 o 
  16   2   2     5314.36     5269.15     78.29 o 
  17   2   2     4843.34     5123.23     85.49 o 
  18   2   2     5274.80     5330.77    106.39 o 
  19   2   2     3137.30     2999.86     64.11 o 
  20   2   2     1836.32     1570.15     96.44 o 
  21   2   2      725.63      587.18     72.96 o 
  22   2   2      518.59      505.96     78.39 o 
  23   2   2      632.40      548.42     98.73 o 
 -23   3   2       19.13       37.80     22.17 o 
 -22   3   2       29.96       44.73     16.20 o 
 -21   3   2       63.99       59.42     20.85 o 
 -20   3   2        3.50       13.98     15.47 o 
 -19   3   2      204.83      261.49     27.94 o 
 -18   3   2      266.92      230.94     24.27 o 
 -17   3   2     1711.27     1636.68     50.65 o 
 -16   3   2      182.82      185.03     16.37 o 
 -15   3   2      836.45      764.33     30.57 o 
 -14   3   2       38.10       38.05      5.62 o 
 -13   3   2      286.03      306.57     28.28 o 
 -12   3   2      851.62      812.87     43.52 o 
 -11   3   2      526.36      564.53     29.51 o 
 -10   3   2       50.35       61.86     11.63 o 
  -9   3   2    15053.42    15909.29    197.63 o 
  -8   3   2     4562.33     4566.99     61.97 o 
  -7   3   2    51158.77    53689.73    516.58 o 
  -6   3   2       16.46       38.54     10.43 o 
  -5   3   2     2615.41     2374.41     44.95 o 
  -4   3   2    14684.67    14674.18    123.01 o 
  -3   3   2    27566.25    27450.25    155.79 o 
  -2   3   2     4310.61     4382.48     60.87 o 
  -1   3   2    16454.98    17057.69    142.94 o 
   0   3   2      663.18      805.23     36.00 o 
   1   3   2    41958.38    41798.83    245.56 o 
   2   3   2    61030.41    60171.24    321.18 o 
   3   3   2     7375.54     7510.81     54.91 o 
   4   3   2      894.19      876.68     21.05 o 
   5   3   2    34966.43    35479.88    279.00 o 
   6   3   2     1606.71     1704.52     27.04 o 
   7   3   2    33121.88    34199.76    175.20 o 
   8   3   2    13520.28    13652.08    138.27 o 
   9   3   2    18857.86    18874.70    219.70 o 
  10   3   2     2130.87     1987.64     45.25 o 
  11   3   2    12213.81    12217.38    131.03 o 
  12   3   2     1187.88     1158.76     45.18 o 
  13   3   2    14591.13    15241.98    244.31 o 
  14   3   2     7245.67     7203.58    107.89 o 
  15   3   2      690.55      539.23     46.82 o 
  16   3   2     2119.38     2047.58     39.80 o 
  17   3   2      231.86      210.20     17.00 o 
  18   3   2      173.03      134.61     18.70 o 
  19   3   2     1495.32     1369.28     83.74 o 
  20   3   2       44.80       39.98     11.93 o 
  21   3   2     2608.49     2568.04    139.09 o 
  22   3   2      751.73      628.78    128.58 o 
  23   3   2      478.97      428.38     81.35 o 
 -22   4   2      109.83      113.56     21.66 o 
 -21   4   2     1695.44     1633.13     80.18 o 
 -20   4   2      273.19      222.81     41.55 o 
 -19   4   2      939.29      818.91     42.29 o 
 -18   4   2     1882.05     1984.66     79.08 o 
 -17   4   2     3017.62     3100.76     89.01 o 
 -16   4   2      622.09      622.38     46.21 o 
 -15   4   2      611.25      562.35     44.19 o 
 -14   4   2      374.52      299.89     31.24 o 
 -13   4   2      652.69      546.59     38.77 o 
 -12   4   2     2121.42     2168.81     49.76 o 
 -11   4   2     2198.91     2198.08     86.81 o 
 -10   4   2       97.61       84.07     23.97 o 
  -9   4   2     3391.46     3337.81     51.47 o 
  -8   4   2      472.46      486.98     29.02 o 
  -7   4   2     2660.86     2585.94     42.45 o 
  -6   4   2      534.35      589.80     28.50 o 
  -5   4   2     3332.66     3036.00     53.33 o 
  -4   4   2     2679.31     2472.54     38.76 o 
  -3   4   2    12964.49    12781.19    121.93 o 
  -2   4   2       94.07      122.63     19.93 o 
  -1   4   2    15786.67    15669.06    142.79 o 
   0   4   2     2105.34     1884.87     26.15 o 
   1   4   2      511.26      512.03     28.81 o 
   2   4   2     3442.70     3288.31     41.90 o 
   3   4   2    17462.15    17222.38     99.34 o 
   4   4   2     1947.64     1961.67     25.07 o 
   5   4   2     1328.30     1133.45     21.52 o 
   6   4   2     3030.05     3141.39     34.62 o 
   7   4   2       90.26      116.09      8.11 o 
   8   4   2      208.94      205.12     12.63 o 
   9   4   2     2604.81     2532.38     33.11 o 
  10   4   2      760.02      900.69     37.33 o 
  11   4   2     4078.24     4027.55     52.95 o 
  12   4   2      107.57      111.77     11.47 o 
  13   4   2      246.51      306.37     27.34 o 
  14   4   2     4110.95     4020.19    142.41 o 
  15   4   2     1525.91     1386.04     56.79 o 
  16   4   2     4466.83     4386.66     90.69 o 
  17   4   2     2959.70     2862.45     45.74 o 
  18   4   2      584.13      565.89     54.45 o 
  19   4   2     1768.47     1659.70     64.93 o 
  20   4   2     1057.86      960.80     51.51 o 
  21   4   2      479.26      402.43     72.40 o 
  22   4   2      778.53      570.71    161.74 o 
 -22   5   2      391.92      320.15     53.62 o 
 -21   5   2        0.98       43.36     15.83 o 
 -20   5   2      125.25       76.88     18.42 o 
 -19   5   2        2.16       20.80     12.88 o 
 -18   5   2      572.80      547.55     39.98 o 
 -17   5   2      207.04      205.56     27.29 o 
 -16   5   2       44.61       36.78     10.54 o 
 -15   5   2     3442.92     3499.92    186.81 o 
 -14   5   2      238.18      263.94     22.75 o 
 -13   5   2      116.04      163.84     16.23 o 
 -12   5   2      101.14       99.29     17.32 o 
 -11   5   2      384.20      419.08     22.16 o 
 -10   5   2      551.56      509.49     33.34 o 
  -9   5   2      600.06      637.46     31.58 o 
  -8   5   2     5337.81     5150.67     67.56 o 
  -7   5   2     7505.21     8037.22     93.99 o 
  -6   5   2     4563.49     5015.83     64.81 o 
  -5   5   2     1025.20     1157.87     32.63 o 
  -4   5   2      943.03      956.35     35.55 o 
  -3   5   2    11272.15    11602.82    155.70 o 
  -2   5   2      385.54      485.12     21.03 o 
  -1   5   2      312.40      416.14     18.89 o 
   0   5   2     3768.01     3711.76     39.57 o 
   1   5   2    42998.58    44546.97    306.14 o 
   2   5   2      816.00      711.78     34.41 o 
   3   5   2    11160.47    11038.10     86.40 o 
   4   5   2     9460.19     9434.04     74.72 o 
   5   5   2      481.29      559.58     21.23 o 
   6   5   2      133.87      118.90      9.30 o 
   7   5   2      160.64      174.41      9.26 o 
   8   5   2        2.39       24.53     10.07 o 
   9   5   2      168.99      200.69     13.51 o 
  10   5   2     3253.39     3210.99     44.45 o 
  11   5   2       60.19       94.94     11.18 o 
  12   5   2      335.28      320.54     21.27 o 
  13   5   2       15.82       14.10     11.98 o 
  14   5   2     5311.33     5215.82     95.01 o 
  15   5   2      561.45      509.93     36.28 o 
  16   5   2      227.08      191.39     24.79 o 
  17   5   2       43.67       46.08     10.32 o 
  18   5   2      508.88      380.32     28.53 o 
  19   5   2     1130.84     1123.35     54.92 o 
  20   5   2      178.88      208.95     25.08 o 
  21   5   2        1.42       17.35     32.74 o 
  22   5   2        7.41       45.25     30.16 o 
 -22   6   2       38.14       28.72     14.10 o 
 -21   6   2      372.16      228.66     45.19 o 
 -20   6   2        4.49       19.41     17.58 o 
 -19   6   2     2825.10     3050.46     92.12 o 
 -18   6   2        0.88        9.53     17.58 o 
 -17   6   2     1456.18     1274.73    110.96 o 
 -16   6   2     3063.19     3061.51    139.56 o 
 -15   6   2       15.22        9.57     12.61 o 
 -14   6   2        9.80       59.86     20.04 o 
 -13   6   2      475.22      447.51     34.24 o 
 -12   6   2      374.14      372.52     22.42 o 
 -11   6   2     1318.03     1156.82     53.41 o 
 -10   6   2     5129.35     5237.95     72.36 o 
  -9   6   2    10564.98    10362.81    109.61 o 
  -8   6   2    12606.96    12998.10    122.49 o 
  -7   6   2     5083.81     5160.60     63.97 o 
  -6   6   2    10141.62    10672.88    133.17 o 
  -5   6   2     2686.75     2674.64     41.71 o 
  -4   6   2     5779.36     5703.58     69.41 o 
  -3   6   2     5060.73     4908.72     70.47 o 
  -2   6   2     3590.35     3638.89     59.22 o 
  -1   6   2     1875.48     1802.37     36.23 o 
   0   6   2     2226.13     2224.91     34.45 o 
   1   6   2    17360.11    18493.88    125.02 o 
   2   6   2     1948.12     1794.64     35.43 o 
   3   6   2     5210.27     5333.11     58.42 o 
   4   6   2      467.60      635.90     31.04 o 
   5   6   2       23.84       48.10     11.49 o 
   6   6   2      326.05      369.95     17.87 o 
   7   6   2     3103.59     3198.15     47.96 o 
   8   6   2       95.75      115.84     14.93 o 
   9   6   2     1322.98     1217.37     36.28 o 
  10   6   2     1941.92     2185.79     45.11 o 
  11   6   2     4800.97     4797.94     71.31 o 
  12   6   2      911.39      891.08     42.18 o 
  13   6   2       24.38       44.01     10.69 o 
  14   6   2      275.56      245.24     19.71 o 
  15   6   2       14.35       17.04      7.68 o 
  16   6   2     1405.46     1272.82     66.86 o 
  17   6   2     1104.11     1033.79     49.57 o 
  18   6   2       38.46       26.66      9.93 o 
  19   6   2     2971.45     2963.90     74.46 o 
  20   6   2      387.60      409.01     56.24 o 
  21   6   2      123.91      127.49     29.49 o 
  22   6   2      166.76      133.76     41.18 o 
 -21   7   2      448.87      395.01     55.85 o 
 -20   7   2       10.33       48.47     15.09 o 
 -19   7   2      652.61      668.23     74.08 o 
 -18   7   2      173.33      218.35     30.45 o 
 -17   7   2     2259.70     2276.21    122.32 o 
 -16   7   2     3087.22     3200.94    134.62 o 
 -15   7   2     4450.34     4759.86    119.86 o 
 -14   7   2     2916.36     2870.37     99.74 o 
 -13   7   2     1147.56     1051.01     75.15 o 
 -12   7   2      805.81      874.50     63.12 o 
 -11   7   2      616.04      637.59     39.58 o 
 -10   7   2     3223.00     3474.87     56.20 o 
  -9   7   2     5870.88     5505.57     74.00 o 
  -8   7   2        1.52       31.86      8.79 o 
  -7   7   2     5782.96     5044.43     71.26 o 
  -6   7   2      153.40      169.27     10.71 o 
  -5   7   2     2239.72     2000.87     71.30 o 
  -4   7   2     1004.14     1095.48     42.86 o 
  -3   7   2     7962.10     7952.04     86.80 o 
  -2   7   2      830.67      902.44     47.07 o 
  -1   7   2    10860.72    10390.70    109.36 o 
   0   7   2     1630.10     1773.78     30.48 o 
   1   7   2     7121.30     6893.90     71.31 o 
   2   7   2       89.61      106.55     13.66 o 
   3   7   2     4818.83     4496.25     49.61 o 
   4   7   2       79.81       69.27     10.08 o 
   5   7   2     9422.78     9156.30     90.47 o 
   6   7   2     1399.56     1359.29     42.57 o 
   7   7   2     3963.79     3793.26     59.12 o 
   8   7   2     3345.02     3626.65     51.24 o 
   9   7   2     1283.28     1327.10     44.69 o 
  10   7   2     2200.75     2079.20     72.84 o 
  11   7   2     1697.28     1654.61     74.68 o 
  12   7   2     3679.85     3712.25    115.41 o 
  13   7   2      819.51      846.21     45.99 o 
  14   7   2     4624.29     4871.96     85.23 o 
  15   7   2       72.13      112.23     17.24 o 
  16   7   2       99.52      110.76     18.02 o 
  17   7   2      663.13      533.09     37.01 o 
  18   7   2      821.21      653.70     72.74 o 
  19   7   2      191.22      203.73     27.77 o 
  20   7   2     1283.62     1341.27    119.34 o 
  21   7   2      199.96       81.82     45.50 o 
 -21   8   2      995.66      843.32    118.00 o 
 -20   8   2        9.91       31.51     13.75 o 
 -19   8   2     2126.33     2206.73    121.13 o 
 -18   8   2     1883.65     1873.94    135.44 o 
 -17   8   2      799.32      772.54     90.14 o 
 -16   8   2      633.90      611.04     75.70 o 
 -15   8   2      695.17      661.53     50.84 o 
 -14   8   2     1177.40      972.54     69.84 o 
 -13   8   2     6163.54     6113.80    138.46 o 
 -12   8   2      201.46      230.06     29.07 o 
 -11   8   2     5471.08     5616.64    101.21 o 
 -10   8   2      308.46      293.29     26.21 o 
  -9   8   2     2468.44     2193.97    105.38 o 
  -8   8   2      580.82      544.03     23.89 o 
  -7   8   2     9094.36     8833.28    111.99 o 
  -6   8   2      353.31      447.56     20.91 o 
  -5   8   2    26796.79    25826.74    227.90 o 
  -4   8   2      503.16      566.57     31.00 o 
  -3   8   2    13351.49    12657.33    127.43 o 
  -2   8   2     1866.15     1894.48     36.56 o 
  -1   8   2     2982.36     2722.57     43.05 o 
   0   8   2     1216.81     1206.25     36.96 o 
   1   8   2    27559.23    27296.52    143.95 o 
   2   8   2     1251.54     1086.92     34.79 o 
   3   8   2    31170.90    32120.33    171.32 o 
   4   8   2     3917.28     3753.51     38.60 o 
   5   8   2     2399.39     2347.13     31.48 o 
   6   8   2     1301.25     1333.20     55.30 o 
   7   8   2     3679.67     3380.33     53.65 o 
   8   8   2     1176.89     1268.75     43.85 o 
   9   8   2     4116.56     4074.67     51.47 o 
  10   8   2     6753.70     7063.54     92.72 o 
  11   8   2       46.12       61.17      9.64 o 
  12   8   2     4091.95     4351.23     78.62 o 
  13   8   2       61.71       76.22      8.56 o 
  14   8   2      615.37      563.79     36.45 o 
  15   8   2     2686.39     2647.77     53.97 o 
  16   8   2       91.04       72.98     11.41 o 
  17   8   2      467.10      371.70     44.96 o 
  18   8   2       93.64       79.53     14.09 o 
  19   8   2     1151.64     1052.47    120.20 o 
  20   8   2       64.80       46.19     16.16 o 
  21   8   2      875.52      927.48    218.09 o 
 -20   9   2      232.59      144.51     29.85 o 
 -19   9   2     5370.65     6014.45    172.78 o 
 -18   9   2      664.05      629.79     56.80 o 
 -17   9   2    11190.03    12729.40    270.68 o 
 -16   9   2      939.05      836.30     70.18 o 
 -15   9   2    12253.13    13443.67    327.94 o 
 -14   9   2      391.81      302.91     27.67 o 
 -13   9   2     9237.45     9837.95    223.34 o 
 -12   9   2        3.85       36.71      6.80 o 
 -11   9   2     5686.72     5890.22     96.76 o 
 -10   9   2     6710.66     6818.68    102.10 o 
  -9   9   2     6814.50     6960.92    101.21 o 
  -8   9   2     8165.09     8276.09     88.79 o 
  -7   9   2    21324.35    21723.94    209.69 o 
  -6   9   2      264.45      245.99     16.10 o 
  -5   9   2     2046.65     1897.86     58.28 o 
  -4   9   2     4236.74     4108.86     77.76 o 
  -3   9   2      197.74      146.56     13.63 o 
  -2   9   2      664.63      706.33     37.24 o 
  -1   9   2     4892.67     4703.72     69.85 o 
   0   9   2      124.06      176.66     14.50 o 
   1   9   2     5137.46     4825.86     62.20 o 
   2   9   2       26.53       38.23     10.01 o 
   3   9   2      897.38     1003.80     30.53 o 
   4   9   2       34.41       40.35      7.58 o 
   5   9   2     3543.55     3306.93     44.36 o 
   6   9   2     2179.71     2126.06     64.47 o 
   7   9   2      414.94      371.93     21.29 o 
   8   9   2     2764.12     2799.70     71.71 o 
   9   9   2    14054.79    14399.63    131.20 o 
  10   9   2     4225.33     4275.07     56.47 o 
  11   9   2    11322.08    12171.28    144.65 o 
  12   9   2     4450.17     4486.87     64.65 o 
  13   9   2     9569.91     9803.68    122.63 o 
  14   9   2     6911.44     7322.71    107.95 o 
  15   9   2     1358.71     1197.66     52.34 o 
  16   9   2      189.29      172.61     19.06 o 
  17   9   2      292.97      279.78     43.81 o 
  18   9   2       28.93       20.82      9.40 o 
  19   9   2        0.32       27.81     19.63 o 
  20   9   2      670.96      563.14     84.21 o 
 -19  10   2       28.29       43.30     21.88 o 
 -18  10   2       11.09       44.26     12.42 o 
 -17  10   2      895.80      739.56     76.88 o 
 -16  10   2      935.70      831.38     97.47 o 
 -15  10   2      645.54      638.58     59.61 o 
 -14  10   2       28.66       63.85     13.74 o 
 -13  10   2      752.95      701.44     65.04 o 
 -12  10   2       82.55       65.25     13.21 o 
 -11  10   2      824.24      793.16     38.84 o 
 -10  10   2      237.43      219.46     14.79 o 
  -9  10   2     8480.51     8520.39    131.39 o 
  -8  10   2      257.64      267.25     21.18 o 
  -7  10   2     9764.99     9717.07    113.55 o 
  -6  10   2     1238.65     1122.93     61.02 o 
  -5  10   2     6794.00     6817.25     95.88 o 
  -4  10   2       46.79       37.88     16.22 o 
  -3  10   2    26089.91    25343.26    348.47 o 
  -2  10   2     1222.55     1152.22     59.74 o 
  -1  10   2    25823.47    25643.78    228.65 o 
   0  10   2     1871.82     1975.62     44.05 o 
   1  10   2    21356.87    22180.92    160.49 o 
   2  10   2     1576.82     1543.36     46.66 o 
   3  10   2     6825.49     6973.11     75.64 o 
   4  10   2      354.74      457.10     24.79 o 
   5  10   2      533.11      632.02     32.80 o 
   6  10   2     1104.57     1117.07     57.06 o 
   7  10   2       94.16       94.45     10.72 o 
   8  10   2      147.37      138.63     10.24 o 
   9  10   2       42.18       46.24     11.49 o 
  10  10   2       13.89       44.89      9.23 o 
  11  10   2      506.18      473.15     28.30 o 
  12  10   2       36.44       37.63     18.21 o 
  13  10   2     3447.01     3734.03     59.62 o 
  14  10   2      695.94      561.56     66.46 o 
  15  10   2     2804.30     2903.58     51.23 o 
  16  10   2       67.12       47.85     20.53 o 
  17  10   2     1445.06     1482.87    105.30 o 
  18  10   2     2173.63     2320.43     77.02 o 
  19  10   2      187.76      138.47     41.49 o 
 -19  11   2     1184.90     1067.09    169.22 o 
 -18  11   2      496.83      538.22     72.97 o 
 -17  11   2     2954.39     3205.38     93.01 o 
 -16  11   2     1695.08     1850.99     77.95 o 
 -15  11   2     2934.54     2905.67    154.89 o 
 -14  11   2      937.62      928.57     55.83 o 
 -13  11   2     5568.80     5913.99    129.85 o 
 -12  11   2     1893.15     1858.73     72.29 o 
 -11  11   2     2571.53     2547.45     63.70 o 
 -10  11   2     3215.01     3324.01    128.83 o 
  -9  11   2     2538.13     2609.05    140.15 o 
  -8  11   2      265.76      244.76     20.32 o 
  -7  11   2     3638.94     3432.21     97.44 o 
  -6  11   2     1030.91      967.79     52.02 o 
  -5  11   2     2588.32     2446.41    110.73 o 
  -4  11   2     1650.54     1635.36     75.86 o 
  -3  11   2      224.84      180.13     28.94 o 
  -2  11   2     2568.15     2732.08     92.36 o 
  -1  11   2     4098.39     4047.97     63.06 o 
   0  11   2      145.63      186.01     16.47 o 
   1  11   2    24770.72    24858.71    221.61 o 
   2  11   2    13971.23    14236.02    123.26 o 
   3  11   2     5173.63     5242.78     85.49 o 
   4  11   2      262.75      272.34     15.35 o 
   5  11   2     6220.73     6007.60     95.48 o 
   6  11   2       50.30       83.00     13.83 o 
   7  11   2    12677.50    13195.21    161.58 o 
   8  11   2      164.87      164.96     16.17 o 
   9  11   2    28967.63    30738.16    370.30 o 
  10  11   2      545.18      480.10     31.38 o 
  11  11   2     7901.46     8306.18     93.50 o 
  12  11   2      537.30      444.41     36.15 o 
  13  11   2     4426.52     4410.31     87.16 o 
  14  11   2     2709.62     2710.68     73.48 o 
  15  11   2       76.95       51.09     10.38 o 
  16  11   2      690.44      560.00     63.87 o 
  17  11   2      484.67      357.88     55.96 o 
  18  11   2      698.79      524.61    196.89 o 
  19  11   2     2290.62     2265.14    191.02 o 
 -18  12   2      253.31      240.00     50.40 o 
 -17  12   2      116.33       90.80     28.63 o 
 -16  12   2       13.77       50.19     17.46 o 
 -15  12   2      516.17      504.88     44.38 o 
 -14  12   2      546.77      424.22     39.13 o 
 -13  12   2      295.91      213.90     24.11 o 
 -12  12   2       30.60       61.56      7.83 o 
 -11  12   2       28.52       24.98      9.86 o 
 -10  12   2      180.93      190.63     20.03 o 
  -9  12   2     5411.46     5603.92    100.70 o 
  -8  12   2       31.61       37.75     17.39 o 
  -7  12   2     6426.60     6369.08    190.15 o 
  -6  12   2      110.54      124.25     33.37 o 
  -5  12   2     1219.26     1224.94     61.44 o 
  -4  12   2      450.21      442.53     33.64 o 
  -3  12   2    16479.72    16584.62    210.64 o 
  -2  12   2      297.62      275.09     19.41 o 
  -1  12   2    26656.30    29049.93    294.93 o 
   0  12   2       82.59       68.83     13.49 o 
   1  12   2     2143.27     2125.34     67.53 o 
   2  12   2       14.89       37.30      8.87 o 
   3  12   2     2815.44     2729.55     48.07 o 
   4  12   2      468.08      435.88     29.05 o 
   5  12   2       71.93       84.12     12.48 o 
   6  12   2      587.33      578.29     35.87 o 
   7  12   2    10014.93    10257.00    126.57 o 
   8  12   2     1269.62     1148.88     68.05 o 
   9  12   2     1406.48     1434.54     78.59 o 
  10  12   2     2596.71     2531.53     60.70 o 
  11  12   2      177.66      129.84     13.90 o 
  12  12   2     6186.12     6359.27     98.94 o 
  13  12   2      451.56      356.67     32.79 o 
  14  12   2     2312.38     2472.85     82.53 o 
  15  12   2     5258.38     5552.32    140.10 o 
  16  12   2     2134.25     1902.09    147.65 o 
  17  12   2     4674.29     5544.33    386.67 o 
  18  12   2     3390.88     3862.60    120.69 o 
 -17  13   2     4382.66     4684.19    224.03 o 
 -16  13   2     1889.64     2114.70    172.03 o 
 -15  13   2     1073.08     1125.06    147.71 o 
 -14  13   2      892.04      925.30    102.10 o 
 -13  13   2      130.03      107.03     43.01 o 
 -12  13   2      655.25      533.88     39.83 o 
 -11  13   2     3122.12     3062.22     82.05 o 
 -10  13   2     3571.69     3522.97     92.25 o 
  -9  13   2     5585.93     5850.17    127.93 o 
  -8  13   2     5427.86     5565.19    119.24 o 
  -7  13   2     8926.38     9220.50    154.13 o 
  -6  13   2      535.78      546.71     34.98 o 
  -5  13   2     6591.17     7332.79    124.25 o 
  -4  13   2        3.64       48.84     10.69 o 
  -3  13   2     9741.17    10017.38    142.38 o 
  -2  13   2     2027.60     1989.09    113.49 o 
  -1  13   2       60.00       51.16     20.37 o 
   0  13   2     4386.08     4191.00    100.62 o 
   1  13   2     1016.93      967.75     41.90 o 
   2  13   2    18926.21    19010.72    596.35 o 
   3  13   2     1475.19     1310.95     70.33 o 
   4  13   2    11816.57    12419.02    177.48 o 
   5  13   2     1496.82     1503.91     92.26 o 
   6  13   2     1255.14     1133.09     65.99 o 
   7  13   2    12220.05    13203.15    239.73 o 
   8  13   2      154.19      156.16     17.66 o 
   9  13   2     2497.97     2452.94    104.53 o 
  10  13   2      706.67      633.42     47.18 o 
  11  13   2     3060.19     3013.70     57.48 o 
  12  13   2     2124.14     2205.46     79.96 o 
  13  13   2      364.54      330.62     31.71 o 
  14  13   2     1663.14     1750.83     74.34 o 
  15  13   2      151.23      138.38     24.73 o 
  16  13   2      854.76      841.70    127.32 o 
  17  13   2      228.53      244.38     37.60 o 
 -16  14   2       93.17      157.17     41.83 o 
 -15  14   2     1132.98      944.50    136.83 o 
 -14  14   2      274.66      314.65     70.88 o 
 -13  14   2      296.93      210.53     41.13 o 
 -12  14   2       40.62       39.73     17.62 o 
 -11  14   2       60.81       92.30     14.79 o 
 -10  14   2      188.99      226.10     39.21 o 
  -9  14   2      524.63      461.82     40.28 o 
  -8  14   2    10758.21    11168.03    251.16 o 
  -7  14   2       80.74       74.88     21.92 o 
  -6  14   2     8333.07     9168.82    177.21 o 
  -5  14   2     5000.51     4925.94    108.41 o 
  -4  14   2      207.64      144.96     17.61 o 
  -3  14   2     3644.29     3590.19     90.42 o 
  -2  14   2      215.44      215.97     40.63 o 
  -1  14   2     3247.99     3176.58     97.49 o 
   0  14   2     2650.55     2675.70    105.60 o 
   1  14   2     1033.30     1135.83     99.73 o 
   2  14   2     2077.15     2068.29     72.98 o 
   3  14   2     3614.71     3769.35     96.43 o 
   4  14   2     4128.20     3781.82     93.71 o 
   5  14   2     5308.70     5742.81    134.22 o 
   6  14   2      601.28      479.82     47.82 o 
   7  14   2     4732.13     4954.76    142.17 o 
   8  14   2        5.70       35.69     12.51 o 
   9  14   2      988.09     1004.15     71.19 o 
  10  14   2      481.89      510.79     47.49 o 
  11  14   2      674.47      664.58     50.62 o 
  12  14   2       53.13       66.07     10.72 o 
  13  14   2      207.04      201.44     22.70 o 
  14  14   2      489.43      417.41     54.56 o 
  15  14   2      688.06      576.72     73.36 o 
  16  14   2     2340.87     2560.04    165.46 o 
 -14  15   2       59.51       83.67     21.51 o 
 -13  15   2        8.32       41.98     19.14 o 
 -12  15   2       13.11       45.33     23.38 o 
 -11  15   2     1029.90      936.42     97.88 o 
 -10  15   2      589.04      530.14     62.55 o 
  -9  15   2      308.70      335.63     38.81 o 
  -8  15   2     1146.79      974.84     92.19 o 
  -7  15   2     2757.61     2876.59     91.16 o 
  -6  15   2       10.09       45.96     20.96 o 
  -5  15   2       17.74       46.35     16.65 o 
  -4  15   2      250.13      182.56     28.92 o 
  -3  15   2      105.53      113.90     18.23 o 
  -2  15   2      250.04      262.64     46.42 o 
  -1  15   2       30.43       43.57     21.41 o 
   0  15   2     1672.33     1632.26    163.73 o 
   1  15   2     4211.74     4295.89    208.74 o 
   2  15   2     2525.43     2431.06     70.88 o 
   3  15   2     6393.85     6983.54    175.57 o 
   4  15   2     3209.96     3437.48     70.50 o 
   5  15   2     3339.39     3450.08    132.16 o 
   6  15   2     1158.07     1201.62    108.35 o 
   7  15   2       18.30       39.20     18.17 o 
   8  15   2      125.12      113.81     21.99 o 
   9  15   2      247.76      276.02     35.84 o 
  10  15   2       63.66       46.56     16.12 o 
  11  15   2      942.32      800.53    125.89 o 
  12  15   2     1994.20     1875.76    129.29 o 
  13  15   2     3417.29     3718.71     95.25 o 
  14  15   2     1567.49     1206.34    149.22 o 
 -13  16   2        2.31       46.76     18.12 o 
 -12  16   2      302.01      246.72     42.42 o 
 -11  16   2      283.14      307.88     44.69 o 
 -10  16   2     1146.88     1151.40    136.07 o 
  -9  16   2     1558.95     1408.59    134.94 o 
  -8  16   2       27.82       32.65     17.89 o 
  -7  16   2     3117.36     3242.36    193.44 o 
  -6  16   2      339.00      384.19     40.26 o 
  -5  16   2      789.00      622.16     79.62 o 
  -4  16   2      757.64      885.56    103.50 o 
  -3  16   2      110.75       52.67     17.15 o 
  -2  16   2     1188.86     1108.15     58.17 o 
  -1  16   2      571.41      544.02     53.71 o 
   0  16   2        1.95       37.47     21.15 o 
   1  16   2        0.23       87.16     27.83 o 
   2  16   2     1741.31     1530.25    187.20 o 
   3  16   2     1410.40     1315.23     77.04 o 
   4  16   2     2848.11     3015.20    103.32 o 
   5  16   2       32.74       72.28     24.71 o 
   6  16   2     4432.02     4618.96    104.36 o 
   7  16   2       19.22       54.29     18.77 o 
   8  16   2     2478.03     2568.67     90.61 o 
   9  16   2     2708.31     2689.83    170.05 o 
  10  16   2      737.07      606.69     70.14 o 
  11  16   2     1414.04      980.54    124.64 o 
  12  16   2        8.56       44.31     16.09 o 
  13  16   2       16.06       26.76     14.41 o 
 -11  17   2     2787.75     3100.46    226.58 o 
 -10  17   2      120.95      120.45     27.58 o 
  -9  17   2     1308.58     1410.81     87.21 o 
  -8  17   2      263.24      311.35     36.84 o 
  -7  17   2      586.97      551.51     54.35 o 
  -6  17   2      148.15       82.69     17.83 o 
  -5  17   2       82.44       69.15     16.44 o 
  -4  17   2       56.87       64.47     16.26 o 
  -3  17   2      614.62      529.51     61.74 o 
  -2  17   2      231.24      227.83     39.89 o 
  -1  17   2      336.93      387.00     87.22 o 
   0  17   2     2007.34     1936.49    280.06 o 
   1  17   2        4.81       69.74     41.82 o 
   2  17   2      186.31      123.48     31.16 o 
   3  17   2      406.64      365.62     84.77 o 
   4  17   2      139.37      151.07     36.20 o 
   5  17   2     1272.58     1069.33    110.64 o 
   6  17   2      693.36      579.10     89.56 o 
   7  17   2      704.91      640.59     96.80 o 
   8  17   2        0.30       37.48     17.84 o 
   9  17   2       23.12       33.47     29.33 o 
  10  17   2      640.42      443.64     64.17 o 
  11  17   2     1611.46     1143.23    253.41 o 
  -8  18   2     1045.55      824.17    152.98 o 
  -7  18   2     2029.35     1630.68    197.16 o 
  -6  18   2      901.44      696.87    106.41 o 
  -5  18   2     5176.64     5654.49    175.73 o 
  -4  18   2      109.73       77.42     23.35 o 
  -3  18   2     2520.21     1966.86    244.00 o 
  -2  18   2      794.33      641.68    127.86 o 
  -1  18   2     1427.00     1061.72    224.06 o 
   0  18   2       20.58       52.86     31.36 o 
   1  18   2      810.18      644.65    132.58 o 
   2  18   2      241.67      203.84     40.35 o 
   3  18   2      602.42      460.71     85.50 o 
   4  18   2      324.44      306.20     93.87 o 
   5  18   2      110.25       93.95     24.84 o 
   6  18   2      726.95      528.50     89.54 o 
   7  18   2     1316.31      952.71    200.32 o 
   8  18   2     1271.42      952.14    150.59 o 
  -4  19   2     1060.21      628.35    180.32 o 
  -3  19   2     1129.10      815.48    181.30 o 
  -2  19   2     2428.32     2190.12    275.81 o 
  -1  19   2      224.90      167.39     37.24 o 
   0  19   2       85.38       64.02     25.57 o 
   1  19   2      294.84      224.87     44.99 o 
   2  19   2      174.36       94.75     30.30 o 
   3  19   2      969.81      634.75    132.14 o 
   4  19   2      201.93      123.57     41.36 o 
 -23   1   3      371.18      314.28     76.99 o 
 -22   1   3      200.03      124.22     24.65 o 
 -21   1   3      361.08      325.98     34.90 o 
 -20   1   3      474.59      451.02     45.19 o 
 -19   1   3      232.59      189.75     15.05 o 
 -18   1   3      978.78      948.49     37.51 o 
 -17   1   3     1585.22     1581.04     51.01 o 
 -16   1   3      420.83      394.92     24.25 o 
 -15   1   3     2760.58     2849.16     55.49 o 
 -14   1   3     2031.00     2127.81     65.31 o 
 -13   1   3        9.62       31.38      7.72 o 
 -12   1   3     3167.43     2919.52     57.05 o 
 -11   1   3      538.12      559.55     27.44 o 
 -10   1   3     1726.93     1624.09     92.09 o 
  -9   1   3      870.96      869.10     95.95 o 
  -8   1   3       13.33       14.89      5.14 o 
  -7   1   3      509.81      539.17     21.66 o 
  -6   1   3      572.76      635.85     26.95 o 
  -5   1   3    29316.66    29014.63    271.65 o 
  -4   1   3     3475.86     3345.57     53.82 o 
  -3   1   3    30332.08    30395.63    153.78 o 
  -2   1   3      284.07      492.95     30.19 o 
  -1   1   3     8732.94     8129.13     75.68 o 
   0   1   3     3629.93     3392.83     51.95 o 
   1   1   3     1610.49     1543.98     31.72 o 
   2   1   3    10089.45    10298.91     80.17 o 
   3   1   3     8200.42     8392.93     71.84 o 
   4   1   3    16316.85    16686.74    107.62 o 
   5   1   3     2801.79     2852.68     42.50 o 
   6   1   3     1532.35     1440.06     41.40 o 
   7   1   3    10043.52    10018.53     92.59 o 
   8   1   3     1860.91     1916.77     43.60 o 
   9   1   3    14973.83    15117.36    159.46 o 
  10   1   3        1.52       11.95     10.99 o 
  11   1   3     7795.51     8150.81    133.90 o 
  12   1   3      629.47      765.87     39.43 o 
  13   1   3     1867.66     1918.98     63.96 o 
  14   1   3      775.34      781.18     51.70 o 
  15   1   3      760.77      798.28     68.28 o 
  16   1   3      216.13      215.51     24.89 o 
  17   1   3      159.84      125.35     26.31 o 
  18   1   3        0.18       25.67     11.96 o 
  19   1   3      362.30      376.02     50.63 o 
  20   1   3       22.32       49.34     14.95 o 
  21   1   3     1393.41     1490.86     75.02 o 
  22   1   3        0.53       39.31     25.19 o 
  23   1   3      557.65      524.51     84.08 o 
 -23   2   3       81.34       66.40     19.11 o 
 -22   2   3      324.47      284.90     51.14 o 
 -21   2   3      343.12      271.32     38.38 o 
 -20   2   3       14.77       51.49     19.23 o 
 -19   2   3      262.88      203.91     19.90 o 
 -18   2   3      523.58      552.58     34.93 o 
 -17   2   3     1854.47     1988.32     61.64 o 
 -16   2   3      140.99      117.13     14.11 o 
 -15   2   3     3767.67     3711.95     87.82 o 
 -14   2   3    11506.87    11848.94    149.64 o 
 -13   2   3     3992.71     4168.73     77.78 o 
 -12   2   3      326.79      401.01     31.21 o 
 -11   2   3      259.57      208.97     24.81 o 
 -10   2   3     4822.84     4732.78    107.81 o 
  -9   2   3    15583.11    15185.79    189.23 o 
  -8   2   3     8739.50     8400.32    119.74 o 
  -7   2   3    15966.89    15633.76    327.02 o 
  -6   2   3     4602.13     4502.04     77.49 o 
  -5   2   3     8161.00     7921.05     86.40 o 
  -4   2   3     4617.25     4523.83     62.95 o 
  -3   2   3    17556.06    17538.71    119.47 o 
  -2   2   3    31752.39    31059.54    154.53 o 
  -1   2   3    65724.53    64283.73    356.15 o 
   0   2   3       11.22       45.42     11.84 o 
   1   2   3    88912.60    86294.88    628.34 o 
   2   2   3    64809.04    64037.06    388.89 o 
   3   2   3     7096.20     7305.74     59.78 o 
   4   2   3      147.31      145.14      8.93 o 
   5   2   3     2914.52     2962.43     34.68 o 
   6   2   3       45.21       42.59      7.48 o 
   7   2   3     2153.32     2234.10     35.16 o 
   8   2   3      708.22      773.23     27.53 o 
   9   2   3     9018.94     9107.39     88.44 o 
  10   2   3     1183.03     1212.11     29.86 o 
  11   2   3     9757.50     9515.89    127.17 o 
  12   2   3      233.22      275.38     22.55 o 
  13   2   3       71.14       74.56     22.97 o 
  14   2   3     5068.40     4999.96     91.45 o 
  15   2   3     1166.70     1149.04     75.63 o 
  16   2   3      227.15      212.61     21.91 o 
  17   2   3      683.83      596.83     43.65 o 
  18   2   3       18.84       21.45      9.40 o 
  19   2   3     4260.25     4533.34     70.72 o 
  20   2   3     3182.71     3238.48     92.05 o 
  21   2   3     2446.32     2328.59    210.81 o 
  22   2   3       23.94       70.92     33.56 o 
  23   2   3     1154.66     1257.78    219.39 o 
 -22   3   3        7.22       43.21     12.85 o 
 -21   3   3      342.84      227.45     33.13 o 
 -20   3   3     1498.02     1461.12     64.43 o 
 -19   3   3       70.05       32.45      9.90 o 
 -18   3   3     7859.30     8580.03    150.31 o 
 -17   3   3     2007.60     1981.92     60.94 o 
 -16   3   3     6723.90     6945.69    123.91 o 
 -15   3   3     2585.58     2573.65     64.13 o 
 -14   3   3     1919.64     1954.27     57.45 o 
 -13   3   3     4425.49     4457.18    106.91 o 
 -12   3   3     2608.84     2439.28    114.60 o 
 -11   3   3     6263.49     5962.76    102.46 o 
 -10   3   3       11.72       22.52      7.75 o 
  -9   3   3    14619.82    15087.15    166.37 o 
  -8   3   3      620.28      720.88     22.15 o 
  -7   3   3     6772.87     6577.49    107.86 o 
  -6   3   3     2870.76     2563.12     52.83 o 
  -5   3   3    12902.70    13156.54    139.33 o 
  -4   3   3    14331.33    13850.76    121.28 o 
  -3   3   3     2210.26     2128.54     48.63 o 
  -2   3   3      241.12      266.67     18.09 o 
  -1   3   3    39602.50    39898.53    224.54 o 
   0   3   3    25057.96    24563.99    318.36 o 
   1   3   3    55765.68    55612.11    314.91 o 
   2   3   3     9185.67     9055.18     83.00 o 
   3   3   3    24053.08    24082.34    140.15 o 
   4   3   3     7011.09     7002.19     58.98 o 
   5   3   3     9815.70     9094.01     74.48 o 
   6   3   3      849.93     1007.22     30.71 o 
   7   3   3    21463.83    21505.17    138.44 o 
   8   3   3     4594.20     4940.63     55.79 o 
   9   3   3    31855.90    32210.09    194.74 o 
  10   3   3      924.24      818.56     54.11 o 
  11   3   3    13485.06    13301.94    111.93 o 
  12   3   3     7378.26     7612.80    123.42 o 
  13   3   3     9114.94     9266.66    124.09 o 
  14   3   3     3345.91     3244.12     66.16 o 
  15   3   3     4242.57     4165.37     95.88 o 
  16   3   3      655.25      571.73     49.85 o 
  17   3   3     1326.35     1305.99     70.27 o 
  18   3   3        3.56       14.69     12.87 o 
  19   3   3     1036.06     1050.63     61.56 o 
  20   3   3        1.63       22.00     14.93 o 
  21   3   3     1149.95      845.98    108.75 o 
  22   3   3       71.04      113.04     36.40 o 
 -22   4   3       11.92       35.93     11.78 o 
 -21   4   3      857.74      730.35     77.81 o 
 -20   4   3       74.55       69.59     15.66 o 
 -19   4   3      613.71      511.67     40.53 o 
 -18   4   3        9.62       27.23      6.35 o 
 -17   4   3     2188.82     2099.77     79.45 o 
 -16   4   3      897.52      752.95     34.35 o 
 -15   4   3     2495.95     2462.50     64.29 o 
 -14   4   3       48.38       76.72     11.55 o 
 -13   4   3     2312.40     2294.10    113.46 o 
 -12   4   3     8429.20     8977.04    134.94 o 
 -11   4   3     1166.34     1158.07     43.51 o 
 -10   4   3    17088.34    16987.26    203.79 o 
  -9   4   3    18783.17    19013.68    612.27 o 
  -8   4   3    10810.11     9835.64    236.10 o 
  -7   4   3    23099.23    23640.26    522.68 o 
  -6   4   3    11459.75    11428.04    169.39 o 
  -5   4   3     3670.26     3220.81     63.24 o 
  -4   4   3     3260.41     2976.83     41.84 o 
  -3   4   3     3631.31     3822.82     86.03 o 
  -2   4   3    15938.74    15194.50    155.81 o 
  -1   4   3    16455.26    15650.74    138.43 o 
   0   4   3      835.14      701.30     33.00 o 
   1   4   3    35189.57    35076.89    187.88 o 
   2   4   3     4382.30     4150.72     43.60 o 
   3   4   3    77978.47    77123.23    359.11 o 
   4   4   3      110.13       90.00      6.83 o 
   5   4   3    11907.31    11301.01     78.51 o 
   6   4   3     8067.51     8641.49     73.01 o 
   7   4   3     6280.80     6599.32     68.09 o 
   8   4   3      673.00      569.88     22.79 o 
   9   4   3    33303.49    34228.29    240.13 o 
  10   4   3     6995.98     6707.83     88.73 o 
  11   4   3     6108.54     5930.09     82.94 o 
  12   4   3     1194.45     1052.06     47.01 o 
  13   4   3    10516.75    10710.39    114.60 o 
  14   4   3      205.70      226.61     17.60 o 
  15   4   3     7839.02     7936.73    126.82 o 
  16   4   3     1664.95     1579.01     77.51 o 
  17   4   3    13238.68    14531.16    298.67 o 
  18   4   3      336.42      338.41     35.07 o 
  19   4   3    14127.50    16245.70    296.15 o 
  20   4   3       12.17       45.61     14.89 o 
  21   4   3     6608.55     7279.54    235.03 o 
  22   4   3      926.91      844.50    178.10 o 
 -22   5   3       83.27       39.09     15.26 o 
 -21   5   3      170.97      139.17     22.99 o 
 -20   5   3      185.94      127.42     23.30 o 
 -19   5   3        5.79       15.98     15.71 o 
 -18   5   3     7928.63     8117.19    136.43 o 
 -17   5   3       19.40        3.47     15.43 o 
 -16   5   3    11249.49    11966.36    320.81 o 
 -15   5   3     4747.93     4827.76    161.51 o 
 -14   5   3     1068.94     1167.15     67.44 o 
 -13   5   3     9701.25     9882.67    194.40 o 
 -12   5   3     1633.32     1568.17     88.67 o 
 -11   5   3    11166.59    11378.86    207.04 o 
 -10   5   3     1724.26     1534.28     77.13 o 
  -9   5   3    10029.24    10247.53    191.45 o 
  -8   5   3     5883.39     5256.39     87.72 o 
  -7   5   3     8053.20     7473.85     98.45 o 
  -6   5   3     9820.19     9582.22    137.13 o 
  -5   5   3      182.33      156.26     11.15 o 
  -4   5   3     5988.32     5596.67     68.56 o 
  -3   5   3      146.34      210.23     14.42 o 
  -2   5   3     4268.47     4144.50     91.59 o 
  -1   5   3    15794.27    15631.14    132.62 o 
   0   5   3     5839.59     6139.88     72.36 o 
   1   5   3    27180.97    27204.99    228.20 o 
   2   5   3      612.70      621.84     32.87 o 
   3   5   3    54966.25    54906.39    448.30 o 
   4   5   3    33909.88    35806.13    213.28 o 
   5   5   3    40883.24    40625.35    185.96 o 
   6   5   3     5800.98     5629.28     55.59 o 
   7   5   3     7511.06     6885.73     65.19 o 
   8   5   3    15008.25    15432.70    126.98 o 
   9   5   3    11579.63    11474.31    105.13 o 
  10   5   3      529.48      499.20     28.65 o 
  11   5   3    18940.03    19080.47    178.47 o 
  12   5   3      874.15      961.12     44.31 o 
  13   5   3    30041.90    32711.65    405.20 o 
  14   5   3      199.26      179.83     15.10 o 
  15   5   3     2281.61     2072.32    114.08 o 
  16   5   3      586.93      532.37     55.04 o 
  17   5   3       81.34       56.57     20.31 o 
  18   5   3      368.52      360.90     55.04 o 
  19   5   3        0.39       16.86      8.93 o 
  20   5   3        9.15       27.60     12.77 o 
  21   5   3      176.49      166.99     31.43 o 
  22   5   3        0.71       55.13     22.95 o 
 -22   6   3      625.16      449.58     80.98 o 
 -21   6   3      659.43      524.81     88.09 o 
 -20   6   3       27.45       23.75     17.02 o 
 -19   6   3      196.96      219.08     27.32 o 
 -18   6   3     1472.96     1524.65     93.88 o 
 -17   6   3      760.35      736.09     51.34 o 
 -16   6   3     3467.54     3550.49     97.62 o 
 -15   6   3      182.38      211.85     28.83 o 
 -14   6   3      661.81      704.01     55.13 o 
 -13   6   3      261.01      263.48     22.56 o 
 -12   6   3     4405.25     4765.18    111.15 o 
 -11   6   3     4198.79     4288.70    141.28 o 
 -10   6   3     2258.92     2180.21     68.00 o 
  -9   6   3     5451.01     4864.13     81.22 o 
  -8   6   3     2415.91     2288.70     59.29 o 
  -7   6   3    29046.28    28799.65    291.18 o 
  -6   6   3     4788.46     4312.80     63.17 o 
  -5   6   3    37284.20    38145.77    315.63 o 
  -4   6   3     4753.02     4736.40     70.59 o 
  -3   6   3    13753.50    13563.09    130.99 o 
  -2   6   3     7440.49     7223.00     75.35 o 
  -1   6   3    15397.39    15221.92    121.29 o 
   0   6   3    21463.48    22048.09    168.38 o 
   1   6   3    38411.54    38948.31    250.08 o 
   2   6   3     5344.43     4949.35     56.16 o 
   3   6   3    88496.11    90402.21    360.51 o 
   4   6   3      567.67      690.24     33.54 o 
   5   6   3    13602.58    13853.53    119.07 o 
   6   6   3     2865.14     3009.10     41.18 o 
   7   6   3    11989.58    12055.68    104.28 o 
   8   6   3      415.38      447.53     21.11 o 
   9   6   3     8699.78     8836.77    101.15 o 
  10   6   3     1886.41     1753.95     57.48 o 
  11   6   3      525.65      646.34     31.37 o 
  12   6   3      100.18       95.74     12.98 o 
  13   6   3       36.96       60.79     10.82 o 
  14   6   3        0.19       22.21      7.22 o 
  15   6   3     9779.10    10273.25    141.94 o 
  16   6   3       45.33       50.02      8.20 o 
  17   6   3     5350.51     5590.13    116.42 o 
  18   6   3     1936.22     1890.05     57.22 o 
  19   6   3     8325.26     9204.17    228.40 o 
  20   6   3        4.66       12.67     13.02 o 
  21   6   3     4458.91     5280.78    210.89 o 
 -21   7   3      755.78      525.41    111.40 o 
 -20   7   3      942.07      755.81    123.11 o 
 -19   7   3       11.54       62.55     16.44 o 
 -18   7   3     1712.39     1633.79    101.56 o 
 -17   7   3     1250.70     1106.49     85.25 o 
 -16   7   3    15051.33    16334.21    408.27 o 
 -15   7   3    13747.26    15006.68    310.61 o 
 -14   7   3    12716.34    13257.13    290.13 o 
 -13   7   3     8149.21     8643.36    171.55 o 
 -12   7   3     5430.05     5471.76    121.63 o 
 -11   7   3     6229.20     6115.15    223.29 o 
 -10   7   3     5813.50     6017.81     96.53 o 
  -9   7   3      295.15      414.61     31.14 o 
  -8   7   3     4948.23     4924.73     93.06 o 
  -7   7   3      659.97      615.26     25.69 o 
  -6   7   3     9235.01     9095.26    128.80 o 
  -5   7   3      400.95      530.89     30.05 o 
  -4   7   3      215.19      256.56     15.87 o 
  -3   7   3     1574.38     1653.12     51.67 o 
  -2   7   3     1280.30     1308.04     40.36 o 
  -1   7   3     2042.54     2309.95     44.70 o 
   0   7   3      327.73      405.57     24.15 o 
   1   7   3      148.50      198.92     11.06 o 
   2   7   3       43.20       53.95      9.96 o 
   3   7   3    12468.24    12564.37    109.12 o 
   4   7   3     2835.25     2950.19     46.01 o 
   5   7   3    59620.34    64018.53    346.25 o 
   6   7   3      425.71      462.20     20.95 o 
   7   7   3    12344.16    13139.64    105.26 o 
   8   7   3      630.49      635.36     28.18 o 
   9   7   3     4779.78     4698.11     63.24 o 
  10   7   3     1495.14     1568.75     60.31 o 
  11   7   3     5971.27     6078.23     94.47 o 
  12   7   3     1081.96      929.11     44.07 o 
  13   7   3     4505.31     4665.00     79.76 o 
  14   7   3     1203.30     1220.57     44.24 o 
  15   7   3     1526.21     1547.80     61.85 o 
  16   7   3       56.29       70.29     10.20 o 
  17   7   3      308.76      279.03     28.20 o 
  18   7   3      349.71      262.26     35.26 o 
  19   7   3      103.33       89.42     25.31 o 
  20   7   3        8.56       32.59     17.31 o 
  21   7   3     1633.79     1823.57    215.38 o 
 -21   8   3      828.71      640.36    105.38 o 
 -20   8   3     1073.07      707.15    116.72 o 
 -19   8   3     1247.83     1039.27    152.31 o 
 -18   8   3      106.67      115.57     25.59 o 
 -17   8   3      838.37      809.25     92.26 o 
 -16   8   3      329.23      341.76     40.76 o 
 -15   8   3      290.59      220.99     24.49 o 
 -14   8   3        4.55       19.91     15.32 o 
 -13   8   3      613.54      543.13     39.62 o 
 -12   8   3      580.20      590.36     80.12 o 
 -11   8   3     4408.23     4425.79    104.05 o 
 -10   8   3      157.17      149.17     13.72 o 
  -9   8   3    10546.54    10817.10    137.37 o 
  -8   8   3       32.48       85.34     13.73 o 
  -7   8   3    18281.47    18302.28    205.77 o 
  -6   8   3       85.04       55.94      7.72 o 
  -5   8   3    15313.88    15477.73    173.23 o 
  -4   8   3      638.92      708.39     37.66 o 
  -3   8   3    19569.47    19815.36    138.55 o 
  -2   8   3    21191.48    22054.37    154.56 o 
  -1   8   3    18521.93    19568.27    139.51 o 
   0   8   3    27018.29    27296.76    178.50 o 
   1   8   3     5954.77     5745.48     69.01 o 
   2   8   3    12107.97    12360.27    115.78 o 
   3   8   3      229.43      207.19     18.30 o 
   4   8   3     1136.33     1191.86     41.29 o 
   5   8   3     1871.33     1964.13     39.78 o 
   6   8   3    16387.44    17410.57    132.79 o 
   7   8   3     1620.29     1701.51     54.95 o 
   8   8   3      907.43     1003.70     44.17 o 
   9   8   3     1720.11     1678.97     51.69 o 
  10   8   3     3523.19     3562.97     68.02 o 
  11   8   3     2866.31     3062.55    106.37 o 
  12   8   3     1956.19     1931.93     69.58 o 
  13   8   3       10.57       14.78     12.84 o 
  14   8   3       73.59       64.96     10.92 o 
  15   8   3     1011.98      927.61     46.57 o 
  16   8   3      581.56      538.71     45.60 o 
  17   8   3       20.29       28.92     10.10 o 
  18   8   3      622.82      431.89     46.37 o 
  19   8   3     1965.46     1951.66     68.68 o 
  20   8   3      281.93      293.03     72.26 o 
  21   8   3     1976.21     1768.64    265.92 o 
 -20   9   3      356.51      251.21     39.21 o 
 -19   9   3      150.38       91.66     37.64 o 
 -18   9   3      456.54      415.63     55.30 o 
 -17   9   3      408.28      408.79     37.17 o 
 -16   9   3       19.67       33.25     15.08 o 
 -15   9   3     3522.67     3537.61    106.22 o 
 -14   9   3      469.77      574.93     64.04 o 
 -13   9   3     4281.33     4701.03    130.89 o 
 -12   9   3     2648.18     2400.33    124.28 o 
 -11   9   3     1399.53     1364.28     68.29 o 
 -10   9   3     2937.53     2929.98     72.95 o 
  -9   9   3     1032.98     1056.46     43.52 o 
  -8   9   3     1818.67     1925.62     72.34 o 
  -7   9   3    12911.99    13546.08    158.55 o 
  -6   9   3       42.21       60.97     11.62 o 
  -5   9   3     1893.78     1906.79     53.44 o 
  -4   9   3       57.98       48.96     10.17 o 
  -3   9   3      322.32      423.11     24.83 o 
  -2   9   3      569.87      616.24     33.13 o 
  -1   9   3     2295.12     2427.10     37.69 o 
   0   9   3     5797.67     5785.08     79.77 o 
   1   9   3     6762.24     6548.77     83.50 o 
   2   9   3      326.09      302.64     17.17 o 
   3   9   3     1266.84     1112.09     40.11 o 
   4   9   3       43.30       26.94      8.36 o 
   5   9   3     1614.34     1574.65     40.61 o 
   6   9   3     2648.77     2674.93     55.60 o 
   7   9   3     4053.46     3953.91     63.47 o 
   8   9   3     1908.76     1952.14     76.19 o 
   9   9   3     6713.44     6613.12     97.27 o 
  10   9   3     3689.37     3788.69     78.88 o 
  11   9   3       17.22       38.32      9.25 o 
  12   9   3     6784.85     7168.41     98.32 o 
  13   9   3       10.79       24.90      9.91 o 
  14   9   3       67.56       68.65     12.40 o 
  15   9   3      169.46      128.82     13.01 o 
  16   9   3      558.76      402.40     42.51 o 
  17   9   3      779.83      618.65     74.79 o 
  18   9   3      715.84      609.30     80.25 o 
  19   9   3      242.61      262.30     36.60 o 
  20   9   3     1119.10      973.92    139.86 o 
 -19  10   3       14.69       30.37     11.89 o 
 -18  10   3      311.43      221.83     32.72 o 
 -17  10   3      130.43      100.93     22.17 o 
 -16  10   3       36.76       36.87     13.79 o 
 -15  10   3      926.47      801.06     70.38 o 
 -14  10   3        1.61       23.01     13.86 o 
 -13  10   3      418.59      336.48     32.90 o 
 -12  10   3     1975.97     1860.70     71.82 o 
 -11  10   3      126.90      132.68     21.90 o 
 -10  10   3    10853.97    10873.92    137.51 o 
  -9  10   3      497.68      494.65     26.32 o 
  -8  10   3       90.93      121.15     14.38 o 
  -7  10   3      262.77      299.62     19.89 o 
  -6  10   3     1324.45     1427.83     69.13 o 
  -5  10   3      956.41     1056.32     63.60 o 
  -4  10   3      469.60      506.99     28.16 o 
  -3  10   3     4043.82     4116.24     91.23 o 
  -2  10   3     4740.29     4504.64     75.26 o 
  -1  10   3     1112.77     1257.41     66.60 o 
   0  10   3     4126.13     3804.75     66.71 o 
   1  10   3     6685.10     6839.06     91.33 o 
   2  10   3      307.14      344.75     19.77 o 
   3  10   3     7903.79     7617.45     89.39 o 
   4  10   3      180.03      195.48     12.56 o 
   5  10   3      350.73      327.53     20.82 o 
   6  10   3        9.41       25.28      8.76 o 
   7  10   3      530.55      608.19     34.96 o 
   8  10   3       63.06       80.14     15.15 o 
   9  10   3     1669.88     1654.91     71.81 o 
  10  10   3     2196.96     2153.69     76.09 o 
  11  10   3     2814.01     2770.13     45.37 o 
  12  10   3     6373.73     6578.61    103.43 o 
  13  10   3       48.02       57.97      9.12 o 
  14  10   3      454.36      428.48     30.03 o 
  15  10   3      134.62      100.23     13.77 o 
  16  10   3       77.10       96.87     17.56 o 
  17  10   3     1145.47     1086.57     91.03 o 
  18  10   3        9.58       27.46     13.16 o 
  19  10   3     2477.09     2608.93    168.07 o 
 -19  11   3      136.98      106.51     32.27 o 
 -18  11   3      124.88       51.30     25.44 o 
 -17  11   3       36.05       40.85     15.70 o 
 -16  11   3      130.13      127.14     27.46 o 
 -15  11   3      592.47      544.21     92.49 o 
 -14  11   3      244.19      215.71     43.41 o 
 -13  11   3       74.93       25.66     18.53 o 
 -12  11   3       16.16       31.74     14.13 o 
 -11  11   3        3.12       20.46      9.76 o 
 -10  11   3      436.74      400.98     24.26 o 
  -9  11   3       21.48       36.82     14.57 o 
  -8  11   3      850.63      823.47     56.94 o 
  -7  11   3    10108.90    10287.63    156.18 o 
  -6  11   3       84.25       68.76     12.63 o 
  -5  11   3    10545.00    10654.25    115.41 o 
  -4  11   3     1085.87     1231.81     69.17 o 
  -3  11   3      640.05      648.71     33.83 o 
  -2  11   3       12.76       51.11     14.32 o 
  -1  11   3     1502.37     1446.13     77.85 o 
   0  11   3      357.54      302.97     23.13 o 
   1  11   3     6557.03     6537.74     94.34 o 
   2  11   3       31.46       52.85     11.71 o 
   3  11   3     2951.92     2963.49     50.41 o 
   4  11   3      548.44      570.58     25.57 o 
   5  11   3      357.99      325.98     21.20 o 
   6  11   3      247.36      244.81     20.36 o 
   7  11   3     1044.65     1066.16     59.10 o 
   8  11   3     2538.52     2606.26     71.21 o 
   9  11   3     6925.23     6719.26     90.00 o 
  10  11   3       40.88       39.31     12.11 o 
  11  11   3     4406.95     4324.91     77.25 o 
  12  11   3      606.82      563.97     42.63 o 
  13  11   3     2799.44     2896.92     79.52 o 
  14  11   3      894.43      792.11     68.44 o 
  15  11   3       45.55       41.90     11.47 o 
  16  11   3      500.03      442.32     42.86 o 
  17  11   3      328.60      328.00     46.56 o 
  18  11   3      554.42      376.35     72.06 o 
 -18  12   3      985.77      909.31    131.18 o 
 -17  12   3     1635.01     1659.75    177.43 o 
 -16  12   3       98.35      157.54     67.45 o 
 -15  12   3     1984.60     2145.88    162.40 o 
 -14  12   3      107.65       84.24     17.95 o 
 -13  12   3      853.94      852.75     32.01 o 
 -12  12   3       19.40       35.21     23.23 o 
 -11  12   3      103.96      103.43     18.75 o 
 -10  12   3      537.90      532.92     33.86 o 
  -9  12   3      736.05      672.26     50.39 o 
  -8  12   3      812.12      782.90     61.64 o 
  -7  12   3       51.41       62.75     12.60 o 
  -6  12   3       12.78       41.66     14.69 o 
  -5  12   3      758.17      760.59     51.83 o 
  -4  12   3       55.63       75.99     14.71 o 
  -3  12   3     1783.14     1830.92     98.31 o 
  -2  12   3       53.63       55.83     12.54 o 
  -1  12   3     2961.36     2987.04     59.98 o 
   0  12   3     3361.13     3260.08    121.95 o 
   1  12   3       44.19       53.88     11.01 o 
   2  12   3      349.60      367.44     20.19 o 
   3  12   3     3778.82     3638.58     52.15 o 
   4  12   3        7.25       42.28      8.71 o 
   5  12   3     1058.25      971.28     63.91 o 
   6  12   3       38.54       49.11     16.35 o 
   7  12   3     2156.04     2037.34     73.84 o 
   8  12   3       97.23       92.23     25.14 o 
   9  12   3       55.48       48.38     10.96 o 
  10  12   3      150.89      174.64     17.14 o 
  11  12   3      852.81      765.36     59.70 o 
  12  12   3     1922.20     1999.97    105.68 o 
  13  12   3     2907.41     3075.31     67.14 o 
  14  12   3       10.60       35.70      9.65 o 
  15  12   3     1386.87     1358.65    117.45 o 
  16  12   3       26.66       17.98     20.28 o 
  17  12   3     1630.57     1569.26    351.71 o 
  18  12   3     1744.08     1368.68    415.41 o 
 -17  13   3      169.70      124.98     30.53 o 
 -16  13   3        7.61       58.19     18.32 o 
 -15  13   3      525.91      467.69     56.21 o 
 -14  13   3      352.17      382.59     58.24 o 
 -13  13   3     1570.50     1683.54    140.06 o 
 -12  13   3      530.65      421.67     45.88 o 
 -11  13   3      969.76      955.86    106.51 o 
 -10  13   3       79.06       69.20     24.41 o 
  -9  13   3       12.46       36.09     21.10 o 
  -8  13   3      298.34      325.97     29.01 o 
  -7  13   3      544.86      522.00     61.05 o 
  -6  13   3     1723.92     1614.55    144.98 o 
  -5  13   3      840.29      919.46     75.57 o 
  -4  13   3      135.45      134.77     18.46 o 
  -3  13   3     2329.39     2458.68    169.80 o 
  -2  13   3     2873.85     2806.59    156.27 o 
  -1  13   3     3292.26     2987.11    146.35 o 
   0  13   3      379.41      396.48     35.73 o 
   1  13   3    12614.82    12869.13    181.37 o 
   2  13   3     5288.17     5225.80     75.16 o 
   3  13   3     2715.28     2655.42     75.38 o 
   4  13   3      289.16      334.95     21.39 o 
   5  13   3      282.13      274.95     21.00 o 
   6  13   3     2033.59     2065.80     74.06 o 
   7  13   3     3468.26     3488.49    120.81 o 
   8  13   3     1861.11     1866.64    104.85 o 
   9  13   3     7915.30     8600.72    171.87 o 
  10  13   3      845.55      736.55     57.62 o 
  11  13   3     4496.83     4841.78     62.34 o 
  12  13   3      980.18      759.27     71.37 o 
  13  13   3     1080.22      990.18    106.49 o 
  14  13   3       16.68       28.82     13.09 o 
  15  13   3      386.97      413.48     83.51 o 
  16  13   3      102.42      132.13     32.42 o 
  17  13   3      846.53      719.18    214.36 o 
 -15  14   3       17.51       -1.47     23.00 o 
 -14  14   3        2.13       45.52     18.03 o 
 -13  14   3      144.43      160.91     23.77 o 
 -12  14   3     3488.15     3574.07    131.72 o 
 -11  14   3        0.66       25.41     13.30 o 
 -10  14   3    10372.46    11000.07    204.36 o 
  -9  14   3     1549.29     1539.33     96.27 o 
  -8  14   3     7189.91     7386.56    126.59 o 
  -7  14   3     2682.41     2787.81    170.19 o 
  -6  14   3      108.58      119.98     23.64 o 
  -5  14   3      193.58      143.49     42.40 o 
  -4  14   3     1107.08     1097.22     87.97 o 
  -3  14   3      469.00      633.35     50.66 o 
  -2  14   3      752.01      817.54     79.18 o 
  -1  14   3     3137.38     3106.41     93.25 o 
   0  14   3      430.82      529.03     44.87 o 
   1  14   3     2225.40     2311.58     87.90 o 
   2  14   3       46.99       52.76     12.98 o 
   3  14   3       99.15       92.52     14.83 o 
   4  14   3      318.47      351.65     35.32 o 
   5  14   3      592.31      699.49     60.90 o 
   6  14   3      202.17      205.62     26.44 o 
   7  14   3      728.83      759.01     61.73 o 
   8  14   3       10.30       17.00     13.08 o 
   9  14   3      522.98      458.80     42.56 o 
  10  14   3      749.73      649.48     70.06 o 
  11  14   3     1502.96     1408.40     97.07 o 
  12  14   3     2424.29     2443.69    107.45 o 
  13  14   3      389.59      384.69     54.54 o 
  14  14   3      277.92      276.45     40.64 o 
  15  14   3      782.38      772.71    113.81 o 
 -14  15   3     1502.74     1176.80    197.66 o 
 -13  15   3      980.20      949.36    119.26 o 
 -12  15   3     1599.23     1472.03    179.23 o 
 -11  15   3     1402.57     1327.36    133.20 o 
 -10  15   3     1493.39     1402.97     92.66 o 
  -9  15   3     4277.54     4423.60    194.86 o 
  -8  15   3      852.02      940.21     74.42 o 
  -7  15   3        9.80       49.48     20.29 o 
  -6  15   3      649.18      595.14     49.72 o 
  -5  15   3       61.66       74.75     15.29 o 
  -4  15   3      328.76      327.10     38.02 o 
  -3  15   3      143.21      200.42     27.48 o 
  -2  15   3     3644.57     3823.84    179.39 o 
  -1  15   3     1299.05     1134.60     94.47 o 
   0  15   3     1377.91     1264.48     74.12 o 
   1  15   3     1965.96     1764.82    113.79 o 
   2  15   3      160.67      113.55     25.62 o 
   3  15   3     4685.92     4788.25    133.64 o 
   4  15   3     2291.74     2392.14    190.86 o 
   5  15   3     2319.30     2333.60    153.75 o 
   6  15   3       40.56       85.76     31.69 o 
   7  15   3     3416.71     3534.96     73.34 o 
   8  15   3      233.89      233.83     30.20 o 
   9  15   3     1286.65     1341.08    128.93 o 
  10  15   3       65.40       38.03     20.36 o 
  11  15   3      300.71      284.79     41.24 o 
  12  15   3       30.96       34.43     19.75 o 
  13  15   3      800.36      719.06     82.08 o 
  14  15   3       47.89       45.12     15.40 o 
 -12  16   3      955.33      789.01    108.97 o 
 -11  16   3       16.10       71.93     26.03 o 
 -10  16   3       21.56       52.07     40.09 o 
  -9  16   3     2251.65     2352.57    144.14 o 
  -8  16   3       97.65       80.36     17.96 o 
  -7  16   3     9392.97    10642.80    259.21 o 
  -6  16   3      108.70       84.56     20.16 o 
  -5  16   3     7276.34     7906.77    194.44 o 
  -4  16   3     1015.03      978.58     92.76 o 
  -3  16   3     2982.50     3087.62     71.58 o 
  -2  16   3     2666.79     2665.70     62.82 o 
  -1  16   3     2050.48     1975.99     95.88 o 
   0  16   3      422.22      413.14     39.02 o 
   1  16   3     2452.87     2449.01    199.22 o 
   2  16   3     1157.60     1283.41    130.15 o 
   3  16   3     1932.75     2046.08    101.51 o 
   4  16   3       96.27       93.51     19.12 o 
   5  16   3      783.31      773.92     75.56 o 
   6  16   3      428.97      558.31     65.82 o 
   7  16   3        1.41       16.21     14.40 o 
   8  16   3     2024.19     2227.77    126.51 o 
   9  16   3      267.42      244.45     33.40 o 
  10  16   3       31.72       50.99     16.60 o 
  11  16   3      103.46       72.94     14.82 o 
  12  16   3      936.08      789.54    117.39 o 
 -10  17   3     1472.43     1300.99    147.67 o 
  -9  17   3      178.50      227.54     32.25 o 
  -8  17   3      804.47      741.17     99.45 o 
  -7  17   3     3769.36     3986.27    105.00 o 
  -6  17   3     1148.27      874.02    125.48 o 
  -5  17   3      453.10      349.86     44.20 o 
  -4  17   3      332.54      305.08     31.40 o 
  -3  17   3       58.83       44.11     13.93 o 
  -2  17   3     1456.86     1462.07    158.76 o 
  -1  17   3      790.10      855.68    101.08 o 
   0  17   3        3.19       57.74     27.89 o 
   1  17   3      172.15      201.81     56.09 o 
   2  17   3      852.78      695.73    112.75 o 
   3  17   3     2401.93     2056.00    208.08 o 
   4  17   3       13.55       66.03     20.28 o 
   5  17   3     4542.67     4958.51    139.90 o 
   6  17   3        1.30       32.43     17.36 o 
   7  17   3     1126.08      915.73    104.19 o 
   8  17   3       48.35       71.10     31.11 o 
   9  17   3      763.45      777.22     80.12 o 
  10  17   3      596.91      500.38     64.40 o 
  -8  18   3      520.78      488.74     80.66 o 
  -7  18   3      801.79      607.62    154.23 o 
  -6  18   3      126.11      131.17     56.87 o 
  -5  18   3      926.24      802.05    108.65 o 
  -4  18   3      298.69      279.54     43.37 o 
  -3  18   3      516.67      431.33     51.95 o 
  -2  18   3     2263.85     2470.90    186.55 o 
  -1  18   3      192.28      133.51     69.76 o 
   0  18   3     5551.50     6022.48    385.83 o 
   1  18   3      120.31      122.75     28.63 o 
   2  18   3     3437.60     3416.53    163.55 o 
   3  18   3      351.30      274.62     42.48 o 
   4  18   3       29.09       21.93     62.64 o 
   5  18   3      566.53      443.15     78.46 o 
   6  18   3      658.22      508.45     97.17 o 
   7  18   3     3153.93     3310.55    330.52 o 
   8  18   3       16.26       24.35     19.06 o 
  -3  19   3     1176.56      797.71    139.52 o 
  -2  19   3       38.94       65.54     27.99 o 
  -1  19   3     2953.46     3205.96    246.11 o 
   0  19   3       96.09       68.80     27.40 o 
   1  19   3     1181.90      964.18    209.47 o 
   2  19   3     2269.20     2130.44    328.16 o 
   3  19   3     1109.45      896.33    181.72 o 
 -23   0   4     2651.19     2255.73    645.45 o 
 -22   0   4      270.60      200.81     42.79 o 
 -21   0   4     1296.47     1111.64     93.48 o 
 -20   0   4       18.81       11.28     15.63 o 
 -19   0   4     1749.78     1688.36     52.99 o 
 -18   0   4     3799.04     3862.25    131.20 o 
 -17   0   4      171.05      197.65     24.43 o 
 -16   0   4      583.86      511.37     57.39 o 
 -15   0   4      573.24      595.45     59.08 o 
 -14   0   4    11959.96    12264.86    227.02 o 
 -13   0   4     5823.96     6113.72    157.50 o 
 -12   0   4       57.59      105.99     24.30 o 
 -11   0   4     2450.01     2646.25     59.32 o 
 -10   0   4    31147.51    32240.54    561.96 o 
  -9   0   4       46.96       91.93     12.03 o 
  -8   0   4    41392.03    40269.26    369.48 o 
  -7   0   4    26858.06    27515.40    376.51 o 
  -6   0   4    37320.54    36673.58    498.16 o 
  -5   0   4       12.14       12.65      8.20 o 
  -4   0   4     7197.83     6483.24    125.79 o 
  -3   0   4    63699.49    60554.41    545.87 o 
  -2   0   4    16699.22    16033.23    296.05 o 
  -1   0   4     1295.56     1472.97     64.61 o 
   0   0   4    22229.77    22041.75    251.76 o 
   1   0   4    13687.67    13497.61    212.24 o 
   2   0   4    15888.22    16448.83    184.68 o 
   3   0   4     5320.83     5107.76     99.03 o 
   4   0   4     1802.50     1599.19     62.30 o 
   5   0   4    42617.17    43993.91    379.29 o 
   6   0   4       67.21       92.48     14.15 o 
   7   0   4    17481.81    17422.86    212.36 o 
   8   0   4    16763.45    17443.54    249.90 o 
   9   0   4      689.14      782.63     70.95 o 
  10   0   4    30467.63    30255.81    348.32 o 
  11   0   4      619.89      495.22     50.67 o 
  12   0   4     4270.73     4088.14    107.53 o 
  13   0   4      437.88      512.00    106.81 o 
  14   0   4     4062.70     4378.14    144.72 o 
  15   0   4       24.09       77.67     20.92 o 
  16   0   4      752.40      679.40    111.90 o 
  17   0   4      157.11      100.48     28.57 o 
  18   0   4      155.59      103.35     28.05 o 
  19   0   4     9295.43    10537.28    328.92 o 
  20   0   4      258.05      248.80     82.65 o 
  21   0   4     5598.47     6109.06    190.72 o 
  22   0   4     3725.06     3833.71    215.81 o 
 -23   1   4        0.72       24.81     23.05 o 
 -22   1   4     2607.55     2736.10    123.74 o 
 -21   1   4       38.58       56.30     15.85 o 
 -20   1   4     5707.96     6240.22    114.49 o 
 -19   1   4      655.40      562.49     44.89 o 
 -18   1   4    16205.31    17411.17    330.74 o 
 -17   1   4     1199.07     1088.83     25.15 o 
 -16   1   4     9110.56     9755.49    106.47 o 
 -15   1   4      698.65      660.89     30.13 o 
 -14   1   4    10313.34    10512.37    255.37 o 
 -13   1   4     3802.40     3664.30    116.88 o 
 -12   1   4     5749.53     5863.98    113.09 o 
 -11   1   4     6192.30     6395.94    110.58 o 
 -10   1   4     3379.96     3228.19     64.35 o 
  -9   1   4     1552.21     1504.88     78.66 o 
  -8   1   4      912.76      971.31     37.89 o 
  -7   1   4     2657.01     2494.83     32.78 o 
  -6   1   4     2257.27     2273.05     37.52 o 
  -5   1   4       18.78        9.19      8.14 o 
  -4   1   4     3004.95     2798.57     39.41 o 
  -3   1   4    23468.38    24216.97    219.73 o 
  -2   1   4     8961.96     8716.42    118.10 o 
  -1   1   4    30713.26    30453.08    177.13 o 
   0   1   4    11462.00    11585.67    107.86 o 
   1   1   4     2598.30     2699.95     51.98 o 
   2   1   4     6263.49     6062.94     69.58 o 
   3   1   4      894.60      810.01     31.53 o 
   4   1   4     1579.87     1285.62     28.15 o 
   5   1   4     5587.77     5963.13     59.80 o 
   6   1   4     5639.62     5416.98     64.55 o 
   7   1   4     4919.56     4631.08     75.44 o 
   8   1   4     3382.99     2923.17     80.53 o 
   9   1   4    16917.98    17409.27    151.92 o 
  10   1   4     6272.23     5758.40     87.60 o 
  11   1   4    16107.37    15969.42    164.24 o 
  12   1   4       41.78        9.92     13.59 o 
  13   1   4     4307.57     4302.83    206.34 o 
  14   1   4        8.34       35.10     19.18 o 
  15   1   4     5935.81     6279.60    127.59 o 
  16   1   4        6.60       18.62     19.61 o 
  17   1   4      268.33      243.18     45.14 o 
  18   1   4       33.28       75.56     13.78 o 
  19   1   4     1550.88     1428.82    125.51 o 
  20   1   4      116.86       84.27     24.52 o 
  21   1   4     1507.48     1387.33    131.87 o 
  22   1   4       97.18       65.57     18.28 o 
 -22   2   4      328.41      245.97     34.54 o 
 -21   2   4       68.48       40.69     17.01 o 
 -20   2   4        8.76       19.15      8.92 o 
 -19   2   4      360.39      282.04     28.34 o 
 -18   2   4     1850.10     1800.49     41.01 o 
 -17   2   4       31.85       19.97      9.95 o 
 -16   2   4      784.52      711.41     54.00 o 
 -15   2   4     2351.34     2317.12     76.13 o 
 -14   2   4      639.67      571.67     35.31 o 
 -13   2   4     2013.13     1959.59     80.74 o 
 -12   2   4     1595.07     1429.25     38.82 o 
 -11   2   4     1602.35     1374.98     91.12 o 
 -10   2   4     7151.01     6702.88    368.88 o 
  -9   2   4     4387.64     3954.81     82.05 o 
  -8   2   4    42309.06    41202.45    335.27 o 
  -7   2   4      450.56      552.31     31.67 o 
  -6   2   4    31896.67    30941.45    255.90 o 
  -5   2   4      244.82      214.44     11.34 o 
  -4   2   4    12870.98    12301.76    134.35 o 
  -3   2   4     2356.67     2151.37     34.99 o 
  -2   2   4       76.49       90.80      9.95 o 
  -1   2   4    11643.22    11696.19    109.83 o 
   0   2   4    12751.19    12573.04    130.58 o 
   1   2   4        3.45       27.87      9.38 o 
   2   2   4     2952.36     2730.77     36.35 o 
   3   2   4      115.32      123.36     11.35 o 
   4   2   4    23275.23    23726.41    149.05 o 
   5   2   4     7562.17     7633.12     64.05 o 
   6   2   4     4800.81     4776.29     55.71 o 
   7   2   4    17611.67    18795.26    188.62 o 
   8   2   4       27.98       38.68      8.35 o 
   9   2   4     1647.87     1791.48     39.94 o 
  10   2   4      642.32      668.69     29.20 o 
  11   2   4     3286.36     3084.97     52.47 o 
  12   2   4     1357.59     1436.52     69.19 o 
  13   2   4     7109.14     7092.70    206.80 o 
  14   2   4      101.70      132.01     20.70 o 
  15   2   4     3071.74     3207.94    127.58 o 
  16   2   4       69.68       83.09     26.15 o 
  17   2   4      288.10      253.45     24.40 o 
  18   2   4      997.24      923.75     85.35 o 
  19   2   4     1248.26     1205.47    130.26 o 
  20   2   4     2037.32     2027.67    184.63 o 
  21   2   4     6006.13     6564.12    249.30 o 
  22   2   4       13.66       59.23     24.38 o 
 -22   3   4      151.43      140.95     36.30 o 
 -21   3   4       55.96       59.41     15.57 o 
 -20   3   4       34.87       73.90     16.50 o 
 -19   3   4       19.04       30.05      7.77 o 
 -18   3   4      449.02      423.75     35.76 o 
 -17   3   4      669.60      627.39     44.44 o 
 -16   3   4       44.09       30.80     13.21 o 
 -15   3   4       49.97       62.47     15.83 o 
 -14   3   4       63.29       61.96      9.25 o 
 -13   3   4     1726.94     1829.82     68.27 o 
 -12   3   4      705.88      717.53     37.48 o 
 -11   3   4        4.12       20.52      7.80 o 
 -10   3   4     3196.90     3044.88     70.66 o 
  -9   3   4      219.74      205.35     26.51 o 
  -8   3   4     1980.46     1810.52     57.12 o 
  -7   3   4    10541.65    10746.17    204.70 o 
  -6   3   4      924.03      909.02     71.02 o 
  -5   3   4     2539.05     2517.46     66.25 o 
  -4   3   4    10023.55     9730.89     95.14 o 
  -3   3   4     2142.26     2049.42     35.69 o 
  -2   3   4    17917.00    17218.13    131.27 o 
  -1   3   4     4703.10     4383.64     58.91 o 
   0   3   4      632.20      560.36     32.24 o 
   1   3   4       13.80       -5.31      9.65 o 
   2   3   4    21071.48    20728.71    133.35 o 
   3   3   4     5761.15     5583.05     56.26 o 
   4   3   4    33676.99    33711.70    233.33 o 
   5   3   4     4103.03     4116.75     44.85 o 
   6   3   4    11508.60    11252.74     88.89 o 
   7   3   4     2476.89     2596.30     44.76 o 
   8   3   4     5458.30     5400.91     59.17 o 
   9   3   4       71.89       90.33     10.79 o 
  10   3   4      370.75      319.64     19.11 o 
  11   3   4    15303.77    15837.23    139.36 o 
  12   3   4     1931.66     1919.20     51.40 o 
  13   3   4    14738.19    14909.99    187.23 o 
  14   3   4      476.54      538.73     46.33 o 
  15   3   4     1677.73     1616.22     89.30 o 
  16   3   4      905.97      894.11    102.40 o 
  17   3   4        0.65       17.95     22.92 o 
  18   3   4      389.91      388.89     39.16 o 
  19   3   4     1658.05     1433.19     75.85 o 
  20   3   4     2072.31     1868.58    205.67 o 
  21   3   4     1494.51     1481.93     68.82 o 
  22   3   4      556.27      465.78     88.62 o 
 -22   4   4      395.27      373.20     48.59 o 
 -21   4   4      610.17      478.33     68.24 o 
 -20   4   4      447.87      446.66     52.93 o 
 -19   4   4     1552.27     1578.28     69.43 o 
 -18   4   4        2.51       -1.11     10.52 o 
 -17   4   4     4415.82     4747.83    127.31 o 
 -16   4   4        2.09        7.46      9.65 o 
 -15   4   4     4524.63     4476.59    113.67 o 
 -14   4   4     1103.12      997.22     38.71 o 
 -13   4   4      998.29     1100.29     95.06 o 
 -12   4   4      213.82      265.35     35.14 o 
 -11   4   4        5.02       29.97     17.44 o 
 -10   4   4      607.27      714.28     74.52 o 
  -9   4   4     5202.70     5558.65    177.43 o 
  -8   4   4     3756.39     3909.01    110.87 o 
  -7   4   4       36.41       27.20     19.49 o 
  -6   4   4    16008.03    15106.85    165.43 o 
  -5   4   4     1635.91     1425.91     60.45 o 
  -4   4   4     7006.73     7044.78     95.65 o 
  -3   4   4     1066.60      998.83     47.83 o 
  -2   4   4    23172.88    24487.09    229.35 o 
  -1   4   4      493.28      534.51     33.55 o 
   0   4   4      424.34      512.22     30.46 o 
   1   4   4      941.26      922.22     52.02 o 
   2   4   4     8922.29     8657.32     81.25 o 
   3   4   4       62.45       48.04     11.11 o 
   4   4   4    10014.48    10288.64     82.80 o 
   5   4   4     3265.41     3419.33     36.67 o 
   6   4   4      559.53      561.78     25.72 o 
   7   4   4     3492.07     3344.14     47.04 o 
   8   4   4        0.77       19.75      7.08 o 
   9   4   4       26.06       51.35      8.26 o 
  10   4   4     6706.81     6963.35     87.33 o 
  11   4   4      565.42      560.23     31.19 o 
  12   4   4      529.05      519.18     29.79 o 
  13   4   4     5599.75     5742.69     83.42 o 
  14   4   4      266.89      295.52     20.14 o 
  15   4   4    10337.92    10665.89    189.75 o 
  16   4   4        6.96       27.71     12.36 o 
  17   4   4     1166.48     1163.91     86.81 o 
  18   4   4     1627.12     1784.27     87.32 o 
  19   4   4      588.02      519.76     60.44 o 
  20   4   4     1707.08     1673.57    134.15 o 
  21   4   4     1323.02     1046.93    140.86 o 
  22   4   4       13.17        6.23     30.29 o 
 -22   5   4       37.10       85.71     17.06 o 
 -21   5   4      543.03      392.84     61.94 o 
 -20   5   4        4.18       28.72     10.49 o 
 -19   5   4      715.03      631.00     65.28 o 
 -18   5   4       99.94      106.16     22.01 o 
 -17   5   4       33.99       41.88     14.41 o 
 -16   5   4     1780.36     1739.40    125.37 o 
 -15   5   4      394.09      363.64     45.14 o 
 -14   5   4     2848.40     3217.62    149.62 o 
 -13   5   4        6.67       15.97     26.97 o 
 -12   5   4      146.30      133.83     25.66 o 
 -11   5   4       37.15       33.14     19.48 o 
 -10   5   4     2847.67     3013.79    108.58 o 
  -9   5   4     6180.96     6216.65    120.27 o 
  -8   5   4     1042.95     1027.67     86.06 o 
  -7   5   4     1318.64     1279.13     62.44 o 
  -6   5   4      759.81      794.29     44.29 o 
  -5   5   4     1123.16     1169.14     85.49 o 
  -4   5   4      708.15      753.60     36.16 o 
  -3   5   4      630.42      634.18     37.17 o 
  -2   5   4      174.29      183.13     18.14 o 
  -1   5   4       20.67       38.61     11.19 o 
   0   5   4     4901.67     4860.01     61.71 o 
   1   5   4       85.77      104.96      9.98 o 
   2   5   4    14997.67    15586.47    110.16 o 
   3   5   4       45.33       24.23      8.49 o 
   4   5   4       87.72       93.34      9.50 o 
   5   5   4     5223.25     5199.84     56.21 o 
   6   5   4      332.00      330.27     18.03 o 
   7   5   4      187.58      265.21     13.76 o 
   8   5   4      764.77      912.53     32.77 o 
   9   5   4      451.28      474.79     25.21 o 
  10   5   4     1125.59     1184.04     45.52 o 
  11   5   4        0.79       27.48      7.79 o 
  12   5   4     1899.19     1857.38     63.48 o 
  13   5   4      409.81      442.96     25.57 o 
  14   5   4      125.66      108.98     13.48 o 
  15   5   4     3019.14     2981.68     84.99 o 
  16   5   4       33.54       20.41     11.66 o 
  17   5   4     4050.59     4227.91    111.80 o 
  18   5   4      395.95      478.05     72.94 o 
  19   5   4      290.98      375.20     47.93 o 
  20   5   4        0.67       46.87     20.75 o 
  21   5   4       16.22       45.93     26.60 o 
  22   5   4       47.80       16.67     80.94 o 
 -21   6   4      168.91      179.85     32.76 o 
 -20   6   4      235.24      141.62     29.54 o 
 -19   6   4     1003.79      863.29    105.69 o 
 -18   6   4       43.18      101.16     23.98 o 
 -17   6   4      428.71      428.77     50.48 o 
 -16   6   4     1030.56      955.63     84.65 o 
 -15   6   4     1096.10     1014.33     89.66 o 
 -14   6   4     1443.66     1389.41    108.53 o 
 -13   6   4     3796.83     3958.45    150.23 o 
 -12   6   4      479.60      503.27     38.05 o 
 -11   6   4     1325.59     1263.35    104.55 o 
 -10   6   4     1306.16     1376.95    101.40 o 
  -9   6   4      777.90      657.76     32.88 o 
  -8   6   4     2379.95     2103.01     57.87 o 
  -7   6   4     6718.84     6438.22     98.46 o 
  -6   6   4     4851.11     4789.31     63.90 o 
  -5   6   4     8526.95     8445.25     84.99 o 
  -4   6   4      197.77      267.58     17.79 o 
  -3   6   4     7595.28     7554.42     89.76 o 
  -2   6   4     3361.62     3609.21     52.05 o 
  -1   6   4     2709.31     2764.93     55.88 o 
   0   6   4      484.25      384.14     23.69 o 
   1   6   4    12534.42    12674.03    108.62 o 
   2   6   4      112.88      138.30     14.16 o 
   3   6   4    17451.28    17492.78    138.38 o 
   4   6   4     5030.38     4967.27     54.92 o 
   5   6   4       20.32       45.14      7.95 o 
   6   6   4      255.17      459.37     22.18 o 
   7   6   4     1497.49     1584.33     53.42 o 
   8   6   4     2493.11     2483.60     40.56 o 
   9   6   4        2.16       41.93      9.53 o 
  10   6   4       39.90       43.04      8.84 o 
  11   6   4     1976.86     1990.25     65.29 o 
  12   6   4      135.40      186.39     14.92 o 
  13   6   4      340.33      353.20     24.58 o 
  14   6   4      431.21      387.84     24.23 o 
  15   6   4     2493.12     2492.88    126.65 o 
  16   6   4      124.87      172.44     17.22 o 
  17   6   4      449.99      393.92     82.41 o 
  18   6   4        5.12       47.32     12.76 o 
  19   6   4      176.16      174.60     36.06 o 
  20   6   4     1453.69     1297.66    123.17 o 
  21   6   4      489.42      431.77     74.69 o 
 -21   7   4      191.77      112.85     41.94 o 
 -20   7   4       86.91       79.57     22.12 o 
 -19   7   4       52.79       30.41     28.46 o 
 -18   7   4     1847.49     1832.52    101.85 o 
 -17   7   4      365.84      279.85     42.82 o 
 -16   7   4     4316.40     4455.19    123.55 o 
 -15   7   4      781.04      749.87     56.70 o 
 -14   7   4      406.42      393.78     35.77 o 
 -13   7   4      341.35      245.89     31.90 o 
 -12   7   4      742.87      669.80     57.00 o 
 -11   7   4     1342.12     1439.75     88.10 o 
 -10   7   4      240.73      235.40     23.33 o 
  -9   7   4     2288.56     2069.53     57.12 o 
  -8   7   4     2832.88     2715.71     63.02 o 
  -7   7   4     2774.08     2834.85    121.76 o 
  -6   7   4      228.30      187.23     12.26 o 
  -5   7   4     8155.91     8402.47     99.71 o 
  -4   7   4        4.18       14.25      6.88 o 
  -3   7   4     1259.14     1269.64     44.13 o 
  -2   7   4     9018.58     9343.36     96.31 o 
  -1   7   4       19.60       65.62     15.06 o 
   0   7   4       23.78       45.36     13.22 o 
   1   7   4      762.30      808.09     39.47 o 
   2   7   4    14053.92    14510.28    130.91 o 
   3   7   4      709.74      826.07     33.17 o 
   4   7   4    25313.91    26012.68    195.24 o 
   5   7   4      274.19      394.25     19.28 o 
   6   7   4    12338.62    12561.66    117.96 o 
   7   7   4      996.54      986.24     40.67 o 
   8   7   4      198.45      208.03     11.76 o 
   9   7   4       31.71       45.31      7.90 o 
  10   7   4     1566.71     1691.21     62.47 o 
  11   7   4     6165.84     6402.60     92.79 o 
  12   7   4      430.09      430.60     30.04 o 
  13   7   4    15134.12    16024.77    178.63 o 
  14   7   4      144.59      154.93     14.24 o 
  15   7   4     4075.73     4091.70     75.53 o 
  16   7   4      374.76      354.26     45.02 o 
  17   7   4      724.32      650.09     65.39 o 
  18   7   4       27.28       59.73     12.64 o 
  19   7   4      775.51      664.02     85.62 o 
  20   7   4      113.43      177.50     41.17 o 
  21   7   4      454.08      568.86    140.77 o 
 -20   8   4       37.72       24.34     18.10 o 
 -19   8   4      333.91      284.85     35.82 o 
 -18   8   4       13.66       31.42     15.47 o 
 -17   8   4       56.01       41.08     15.66 o 
 -16   8   4      113.63       91.09     22.09 o 
 -15   8   4     1584.89     1409.80     97.90 o 
 -14   8   4        5.06       42.25     13.69 o 
 -13   8   4     1299.54     1297.77     83.23 o 
 -12   8   4     3137.48     3230.69    140.67 o 
 -11   8   4      316.66      332.69     36.50 o 
 -10   8   4      291.99      318.11     25.97 o 
  -9   8   4      245.59      301.43     21.34 o 
  -8   8   4    11073.97    11480.51    170.10 o 
  -7   8   4      723.82      799.18     38.50 o 
  -6   8   4    19157.63    18077.69    168.29 o 
  -5   8   4     1716.98     1663.49     63.61 o 
  -4   8   4    12064.01    12180.23    120.21 o 
  -3   8   4     1605.02     1402.55     30.70 o 
  -2   8   4     9806.84    10466.18     98.15 o 
  -1   8   4     1080.48     1152.13     34.65 o 
   0   8   4      226.86      303.79     20.05 o 
   1   8   4     4769.22     4350.09     57.77 o 
   2   8   4      503.52      407.58     22.11 o 
   3   8   4     4480.11     4013.62     50.00 o 
   4   8   4       20.73       25.05     10.69 o 
   5   8   4    11348.13    11410.39     91.96 o 
   6   8   4       25.71       59.80      9.71 o 
   7   8   4       89.09       73.35     10.00 o 
   8   8   4     2252.21     2103.74     56.17 o 
   9   8   4     1687.04     1571.27     51.71 o 
  10   8   4     3963.38     4014.17     81.00 o 
  11   8   4     5357.98     5523.88     89.08 o 
  12   8   4     4146.20     4199.37     68.44 o 
  13   8   4       30.72       39.89      9.18 o 
  14   8   4     2020.97     2030.45     72.11 o 
  15   8   4      943.54      892.61     42.00 o 
  16   8   4      162.29      162.07     16.91 o 
  17   8   4      186.79      170.38     27.43 o 
  18   8   4      203.49      191.55     37.89 o 
  19   8   4      563.01      506.46     84.39 o 
  20   8   4      575.22      608.23     78.45 o 
 -20   9   4     2743.65     2997.13    174.26 o 
 -19   9   4      271.27      204.33     33.28 o 
 -18   9   4     6800.61     7873.51    174.95 o 
 -17   9   4     1541.88     1403.51    117.29 o 
 -16   9   4    11057.86    12812.49    306.64 o 
 -15   9   4     1211.74     1186.76    108.75 o 
 -14   9   4    10281.48    11421.36    315.65 o 
 -13   9   4      155.84      120.42     19.81 o 
 -12   9   4     1540.96     1647.30     49.44 o 
 -11   9   4      135.38      157.36     17.39 o 
 -10   9   4      919.35      953.67     44.22 o 
  -9   9   4      149.43      172.68     16.82 o 
  -8   9   4       62.30       53.48     10.14 o 
  -7   9   4     2709.13     2803.26     83.29 o 
  -6   9   4      174.44      277.18     20.23 o 
  -5   9   4     8079.10     8283.63    138.48 o 
  -4   9   4     2072.46     2130.40     50.77 o 
  -3   9   4     4189.60     4098.92     70.07 o 
  -2   9   4      711.18      792.84     32.75 o 
  -1   9   4     1070.24     1031.18     42.29 o 
   0   9   4      177.31      263.13     17.24 o 
   1   9   4      113.93      107.73     10.52 o 
   2   9   4     3044.34     2934.49     36.10 o 
   3   9   4     1850.67     1955.02     48.09 o 
   4   9   4     7021.78     7339.87     92.95 o 
   5   9   4     8569.29     8499.88     97.76 o 
   6   9   4      141.52      171.87     11.61 o 
   7   9   4       26.87       28.03     12.08 o 
   8   9   4       28.87       45.31      9.72 o 
   9   9   4     3796.71     3718.89     60.02 o 
  10   9   4     1722.76     1826.78     77.06 o 
  11   9   4     5984.25     6002.71     99.17 o 
  12   9   4     5114.49     5421.10     87.03 o 
  13   9   4     5572.63     5803.10     74.63 o 
  14   9   4      215.48      177.00     17.05 o 
  15   9   4      237.22      226.62     24.20 o 
  16   9   4      121.85       87.53     21.82 o 
  17   9   4      116.87       59.09     19.45 o 
  18   9   4       55.52       41.39     18.82 o 
  19   9   4       49.74       69.74     26.78 o 
  20   9   4      973.10      624.97    166.18 o 
 -19  10   4      161.58      132.38     33.67 o 
 -18  10   4      926.10      927.50     90.48 o 
 -17  10   4       57.82       51.89     17.46 o 
 -16  10   4      284.76      198.41     33.24 o 
 -15  10   4       66.63       63.48     14.42 o 
 -14  10   4      217.65      199.47     31.81 o 
 -13  10   4      398.65      374.09     39.67 o 
 -12  10   4      237.68      210.94     24.20 o 
 -11  10   4      261.82      313.17     30.36 o 
 -10  10   4     3086.18     3129.66    111.18 o 
  -9  10   4     1780.21     1739.28     80.94 o 
  -8  10   4    16350.07    17103.56    210.18 o 
  -7  10   4       70.51       29.20     19.76 o 
  -6  10   4    13869.62    14109.64    168.50 o 
  -5  10   4     4765.69     4854.62     86.15 o 
  -4  10   4    21236.82    21659.57    208.87 o 
  -3  10   4     6001.18     6172.04     85.02 o 
  -2  10   4     6905.51     6853.88    121.24 o 
  -1  10   4      886.91      842.13     45.76 o 
   0  10   4     7761.94     7333.90     97.03 o 
   1  10   4     1971.10     1910.11     69.61 o 
   2  10   4     2969.11     2631.47     47.33 o 
   3  10   4      820.16      936.49     44.01 o 
   4  10   4     1047.64      964.68     37.47 o 
   5  10   4     2665.61     2610.97     54.64 o 
   6  10   4     1322.70     1346.99     51.63 o 
   7  10   4     4704.64     4653.60     72.00 o 
   8  10   4     4599.01     4732.90     65.71 o 
   9  10   4       78.19       45.80     13.23 o 
  10  10   4       31.09       34.26     10.00 o 
  11  10   4      362.00      338.49     25.27 o 
  12  10   4     4839.66     5121.56     98.20 o 
  13  10   4     1551.74     1430.59     78.40 o 
  14  10   4       88.33       71.21     15.52 o 
  15  10   4      129.90       76.52     12.43 o 
  16  10   4      310.32      221.04     33.18 o 
  17  10   4      591.84      461.30     45.99 o 
  18  10   4      335.57      329.30     65.94 o 
  19  10   4     1165.99      883.78    174.78 o 
 -18  11   4      456.65      384.66     72.80 o 
 -17  11   4      133.83       95.47     19.43 o 
 -16  11   4       50.51       39.68     17.46 o 
 -15  11   4     1566.32     1516.88     93.41 o 
 -14  11   4     2024.05     1874.86    145.45 o 
 -13  11   4      451.20      429.02     51.79 o 
 -12  11   4     3501.67     3470.66    136.86 o 
 -11  11   4     4820.12     4805.39     93.70 o 
 -10  11   4     1234.30     1241.08     78.13 o 
  -9  11   4      606.17      710.05     48.12 o 
  -8  11   4       71.60      101.41     27.07 o 
  -7  11   4      711.86      757.35     43.63 o 
  -6  11   4     1580.83     1464.86     70.91 o 
  -5  11   4        0.57       56.69     13.81 o 
  -4  11   4     1334.18     1352.68     72.92 o 
  -3  11   4       35.91       20.44      8.41 o 
  -2  11   4     9199.17     9583.16    104.97 o 
  -1  11   4      422.37      387.73     23.22 o 
   0  11   4     7999.25     7739.75     90.98 o 
   1  11   4     2530.11     2498.30    104.74 o 
   2  11   4     5589.24     5574.53     93.26 o 
   3  11   4      143.89      165.49     13.92 o 
   4  11   4      849.21      834.70     38.08 o 
   5  11   4     3896.14     4121.39     67.01 o 
   6  11   4     2057.08     2001.68     56.77 o 
   7  11   4    13612.61    14461.33    175.84 o 
   8  11   4    26148.60    27383.30    370.05 o 
   9  11   4     8817.92     9007.63    118.09 o 
  10  11   4    14344.58    15108.45    247.80 o 
  11  11   4     1897.23     1758.94     90.49 o 
  12  11   4     2250.32     2251.98     91.19 o 
  13  11   4     1411.86     1318.61     64.06 o 
  14  11   4        6.63       43.67     13.94 o 
  15  11   4     1615.33     1351.82    160.71 o 
  16  11   4        1.71       50.09     24.95 o 
  17  11   4     1961.45     2093.74    150.29 o 
  18  11   4      616.25      487.93    100.88 o 
 -17  12   4     1992.92     1889.01    200.73 o 
 -16  12   4     1499.53     1437.92    129.12 o 
 -15  12   4     7510.61     8311.11    367.83 o 
 -14  12   4      190.53      169.18     32.38 o 
 -13  12   4       14.71       28.01     13.24 o 
 -12  12   4      706.58      579.81     61.83 o 
 -11  12   4     3137.49     3217.12     76.73 o 
 -10  12   4     6030.50     6437.00    144.23 o 
  -9  12   4     2713.49     3010.72     99.49 o 
  -8  12   4     7069.22     7322.29    162.14 o 
  -7  12   4      405.43      370.67     26.34 o 
  -6  12   4      156.90      178.36     21.86 o 
  -5  12   4     1991.95     1830.07     91.31 o 
  -4  12   4       99.75       78.41     21.76 o 
  -3  12   4     2108.50     2110.00    110.38 o 
  -2  12   4     7346.36     7629.78    108.25 o 
  -1  12   4      649.57      625.68     36.86 o 
   0  12   4     5970.60     6042.13     95.00 o 
   1  12   4     1208.37     1168.95     57.01 o 
   2  12   4    10399.32    10751.50    127.87 o 
   3  12   4     1293.59     1093.51     43.08 o 
   4  12   4    10748.70    11153.08    146.22 o 
   5  12   4      123.42       97.86     12.48 o 
   6  12   4     2195.22     1973.82     85.12 o 
   7  12   4     8069.65     8251.61    123.29 o 
   8  12   4      397.53      330.23     24.65 o 
   9  12   4      267.96      246.97     26.98 o 
  10  12   4      144.68      140.54     18.24 o 
  11  12   4     5395.28     5851.85    122.70 o 
  12  12   4      586.92      477.43     51.11 o 
  13  12   4     5161.77     5377.88     87.73 o 
  14  12   4        8.92       44.45     14.66 o 
  15  12   4     4094.01     4458.04    168.19 o 
  16  12   4      564.11      486.69     63.69 o 
  17  12   4      675.42      578.54     96.24 o 
 -16  13   4      247.51      246.86     68.16 o 
 -15  13   4      121.53       75.29     42.71 o 
 -14  13   4       18.59       17.73     26.17 o 
 -13  13   4      989.74      967.89     92.98 o 
 -12  13   4     3344.52     3710.30    249.44 o 
 -11  13   4      489.46      436.40     43.00 o 
 -10  13   4     7889.78     8681.79    224.54 o 
  -9  13   4       35.00       28.70     25.22 o 
  -8  13   4     2115.50     2042.36    150.83 o 
  -7  13   4     8004.52     8377.19    233.22 o 
  -6  13   4      485.84      428.58     44.48 o 
  -5  13   4     5717.94     5558.04    184.18 o 
  -4  13   4      770.26      821.07     68.85 o 
  -3  13   4      147.08      100.62     22.73 o 
  -2  13   4      739.75      731.36     49.04 o 
  -1  13   4      330.62      365.83     30.43 o 
   0  13   4       26.00       38.24     16.26 o 
   1  13   4      244.12      253.67     23.98 o 
   2  13   4      697.11      685.86     38.08 o 
   3  13   4     3185.52     3170.59     79.21 o 
   4  13   4       63.35       44.78      9.25 o 
   5  13   4      135.85       94.89     11.51 o 
   6  13   4     6142.94     6146.62    109.00 o 
   7  13   4      455.16      431.47     29.62 o 
   8  13   4     6238.35     6222.00    117.14 o 
   9  13   4      646.00      591.70     53.10 o 
  10  13   4     5771.49     6210.10     91.96 o 
  11  13   4      378.25      307.82     42.96 o 
  12  13   4      718.71      537.42     56.54 o 
  13  13   4       38.26       22.16     16.77 o 
  14  13   4        8.32       20.19     13.40 o 
  15  13   4       94.33       79.43     22.57 o 
  16  13   4       11.94       38.23     12.95 o 
 -15  14   4     4484.88     4375.33    333.72 o 
 -14  14   4      503.60      463.07     63.21 o 
 -13  14   4     3658.41     4147.15    147.67 o 
 -12  14   4      167.48      270.11     29.41 o 
 -11  14   4       95.05      196.37     41.00 o 
 -10  14   4       33.26       47.34     39.18 o 
  -9  14   4       83.55       67.95     20.81 o 
  -8  14   4      224.86      182.97     34.06 o 
  -7  14   4     6218.61     6336.93    189.29 o 
  -6  14   4     6397.26     6683.85    171.58 o 
  -5  14   4     6681.07     7155.20    152.69 o 
  -4  14   4      648.14      617.40     55.78 o 
  -3  14   4     2651.31     2587.77    159.86 o 
  -2  14   4       20.10       34.47     20.50 o 
  -1  14   4       10.56       44.15     17.74 o 
   0  14   4        9.57       90.16     18.81 o 
   1  14   4     2671.10     2794.10    200.60 o 
   2  14   4     2313.84     2300.12     49.29 o 
   3  14   4     3071.25     2963.59    112.87 o 
   4  14   4     5784.57     6060.23    119.16 o 
   5  14   4       11.42       51.94     29.23 o 
   6  14   4     1554.68     1459.66    101.44 o 
   7  14   4      221.33      183.53     22.11 o 
   8  14   4      698.27      536.93     57.46 o 
   9  14   4      204.48      241.90     40.36 o 
  10  14   4     1195.08     1088.92    116.85 o 
  11  14   4      232.75      196.98     24.48 o 
  12  14   4      352.14      318.25     34.40 o 
  13  14   4     1199.61     1189.44    154.05 o 
  14  14   4       24.23       38.31     18.47 o 
  15  14   4     1053.77      961.11    139.40 o 
 -14  15   4      140.47      141.01     30.81 o 
 -13  15   4       40.80       47.42     25.68 o 
 -12  15   4       42.22       35.36     21.37 o 
 -11  15   4      490.90      483.55     57.29 o 
 -10  15   4      946.43      890.49    109.33 o 
  -9  15   4     2132.47     2051.34     66.66 o 
  -8  15   4     3671.05     3704.01    132.95 o 
  -7  15   4     2805.09     3121.03     98.72 o 
  -6  15   4     1057.12      901.43     84.49 o 
  -5  15   4     1828.64     1710.15    136.64 o 
  -4  15   4       60.51       29.25     19.52 o 
  -3  15   4       15.03       28.87     13.59 o 
  -2  15   4      139.92      118.82     40.10 o 
  -1  15   4     2227.57     2393.61    162.15 o 
   0  15   4     1140.65     1172.79     95.55 o 
   1  15   4      851.42      871.37     56.02 o 
   2  15   4      843.31      827.91     40.77 o 
   3  15   4     2402.36     2352.78    178.35 o 
   4  15   4        7.14       24.81     16.78 o 
   5  15   4     2363.96     2260.43    103.75 o 
   6  15   4      231.17      226.11     27.09 o 
   7  15   4        5.53       37.67     21.27 o 
   8  15   4      711.81      687.93     72.27 o 
   9  15   4       33.83       49.47     13.60 o 
  10  15   4     1179.38     1059.88     91.31 o 
  11  15   4      289.40      252.00     37.36 o 
  12  15   4     1140.82     1035.80    115.53 o 
  13  15   4       12.46       59.08     23.88 o 
  14  15   4     1008.38      769.48    134.39 o 
 -12  16   4     2046.56     1919.25    247.24 o 
 -11  16   4      598.97      460.29    104.91 o 
 -10  16   4      756.65      757.67    109.22 o 
  -9  16   4      473.96      477.94     54.65 o 
  -8  16   4     1335.74     1242.39    108.15 o 
  -7  16   4       14.05       56.77     33.33 o 
  -6  16   4     5960.31     6260.04    172.54 o 
  -5  16   4      666.46      623.69     70.01 o 
  -4  16   4      534.98      511.41     51.59 o 
  -3  16   4      122.18      122.78     24.78 o 
  -2  16   4      382.36      392.91     50.67 o 
  -1  16   4     2643.66     2613.63     88.70 o 
   0  16   4       16.39       22.04      8.62 o 
   1  16   4     3831.46     3660.76    223.87 o 
   2  16   4     3308.42     3364.88    101.82 o 
   3  16   4     3713.43     4122.10    101.54 o 
   4  16   4     1391.90     1489.85     95.50 o 
   5  16   4     4930.34     5394.60    140.59 o 
   6  16   4        6.26       31.47     17.29 o 
   7  16   4     2412.81     2690.52     96.59 o 
   8  16   4       47.68       45.42     20.92 o 
   9  16   4     2020.65     1953.68    159.65 o 
  10  16   4     1208.93     1043.51    105.46 o 
  11  16   4      201.51      211.38     30.55 o 
  12  16   4        5.23       30.91     23.65 o 
 -10  17   4     1871.07     1936.74    134.91 o 
  -9  17   4     1288.24     1090.46    186.89 o 
  -8  17   4      416.89      312.06     53.11 o 
  -7  17   4        8.72       34.16     18.98 o 
  -6  17   4       42.36       48.45     13.33 o 
  -5  17   4      263.33      271.66     42.05 o 
  -4  17   4        9.31       52.05     16.65 o 
  -3  17   4     5025.23     5273.19    164.78 o 
  -2  17   4        5.52       67.51     26.81 o 
  -1  17   4     7883.03     9186.53    277.99 o 
   0  17   4      168.13      177.34     47.10 o 
   1  17   4      845.63      758.18     84.94 o 
   2  17   4      457.50      368.32     58.60 o 
   3  17   4      200.26      282.74     43.03 o 
   4  17   4       59.22      113.80     31.99 o 
   5  17   4        0.80       32.85     13.79 o 
   6  17   4       21.39       21.96     16.08 o 
   7  17   4        5.14       55.14     24.86 o 
   8  17   4       52.93       40.48     14.48 o 
   9  17   4      618.36      525.22     67.39 o 
  10  17   4      334.63      276.82     30.35 o 
  -7  18   4      212.43      238.94     34.98 o 
  -6  18   4      921.07      791.53    156.00 o 
  -5  18   4        5.52       28.92     15.82 o 
  -4  18   4      632.38      558.22     67.31 o 
  -3  18   4       43.98       34.12     21.01 o 
  -2  18   4     2958.62     3095.47    135.85 o 
  -1  18   4     1317.24     1128.23     96.41 o 
   0  18   4      777.35      781.91    112.88 o 
   1  18   4     2652.65     2606.26    223.69 o 
   2  18   4     1225.16      894.19    154.13 o 
   3  18   4      780.41      581.62    101.15 o 
   4  18   4      222.27      182.58     37.94 o 
   5  18   4        7.25       38.77     16.27 o 
   6  18   4     1187.95     1003.66    126.91 o 
   7  18   4      852.08      766.79    113.06 o 
  -2  19   4      911.21      786.38    100.56 o 
  -1  19   4      581.48      498.33    106.96 o 
   0  19   4      275.21      245.33     78.54 o 
   1  19   4      369.19      245.70    112.65 o 
   2  19   4      645.22      564.33    115.95 o 
 -22   1   5      161.67      122.37     25.33 o 
 -21   1   5       71.37       71.94     16.64 o 
 -20   1   5     1220.99     1163.69     80.79 o 
 -19   1   5     2409.67     2441.54     57.01 o 
 -18   1   5     1508.84     1377.14     41.45 o 
 -17   1   5       12.49       30.36      9.92 o 
 -16   1   5     2697.06     2725.88     64.29 o 
 -15   1   5     2670.64     2875.74     70.43 o 
 -14   1   5     2902.51     2875.26     52.84 o 
 -13   1   5     5981.74     6256.92    141.11 o 
 -12   1   5      204.71      205.50     22.14 o 
 -11   1   5     1726.89     1448.21     67.50 o 
 -10   1   5      129.69      187.86     11.78 o 
  -9   1   5      341.82      378.58     28.82 o 
  -8   1   5    10583.88    11660.23    154.72 o 
  -7   1   5     3912.01     4063.43     57.35 o 
  -6   1   5      430.83      401.15     18.80 o 
  -5   1   5     1900.92     1928.67     35.20 o 
  -4   1   5    11671.48    11682.02    105.60 o 
  -3   1   5      137.50      168.47     11.62 o 
  -2   1   5      465.75      535.25     37.02 o 
  -1   1   5     1434.95     1229.92     26.17 o 
   0   1   5     3008.08     2772.27     48.77 o 
   1   1   5     1084.45     1042.37     59.53 o 
   2   1   5     6590.86     6191.00     68.57 o 
   3   1   5     2148.95     2147.25     37.76 o 
   4   1   5      191.36      135.06     11.74 o 
   5   1   5     2669.41     2673.08     39.05 o 
   6   1   5     3019.49     3092.54     43.37 o 
   7   1   5       29.99       56.04     12.86 o 
   8   1   5      942.71      738.63     30.97 o 
   9   1   5        4.58       19.45      8.20 o 
  10   1   5     1248.95     1381.45     53.34 o 
  11   1   5     3426.38     3222.21     95.76 o 
  12   1   5      279.07      265.38     23.94 o 
  13   1   5     1267.88     1374.85    107.43 o 
  14   1   5      403.73      399.38     34.98 o 
  15   1   5        5.80       39.21     10.87 o 
  16   1   5        6.89        9.08     31.62 o 
  17   1   5     1131.35     1030.42     92.48 o 
  18   1   5      903.78      884.83     77.36 o 
  19   1   5     1232.90     1051.56    119.77 o 
  20   1   5     2528.97     2757.73    218.52 o 
  21   1   5      312.61      359.26     45.69 o 
  22   1   5     1653.61     1322.14    126.29 o 
 -22   2   5       90.81       94.32     20.65 o 
 -21   2   5     1137.52     1118.23     75.71 o 
 -20   2   5      577.42      505.81     46.66 o 
 -19   2   5     1907.76     1963.32     82.48 o 
 -18   2   5     1165.01     1162.99     43.10 o 
 -17   2   5      237.86      179.44     27.44 o 
 -16   2   5       81.23       80.42     11.84 o 
 -15   2   5      228.53      260.38     37.33 o 
 -14   2   5      845.91      839.70     42.49 o 
 -13   2   5     2613.98     2596.85     67.24 o 
 -12   2   5      653.65      756.95     63.41 o 
 -11   2   5      139.22      179.97     18.19 o 
 -10   2   5    13418.65    12599.48    169.71 o 
  -9   2   5      201.38      255.91     18.38 o 
  -8   2   5     4880.13     4284.84     71.01 o 
  -7   2   5       27.59       48.02     12.36 o 
  -6   2   5    24365.87    23501.98    226.39 o 
  -5   2   5     5168.07     5256.22     67.28 o 
  -4   2   5    23148.79    22355.10    412.46 o 
  -3   2   5    29989.41    30845.40    199.57 o 
  -2   2   5    51365.48    50781.23    282.83 o 
  -1   2   5        6.83        0.29     16.74 o 
   0   2   5     1718.07     1750.93     37.42 o 
   1   2   5      166.67      140.92     11.85 o 
   2   2   5     7755.15     8091.39     79.36 o 
   3   2   5      113.28      140.22     13.78 o 
   4   2   5     7335.26     7505.58     67.58 o 
   5   2   5     1461.35     1424.73     28.29 o 
   6   2   5      119.53      119.78      7.62 o 
   7   2   5     4155.38     4170.77     51.15 o 
   8   2   5       14.60       41.41      8.98 o 
   9   2   5        6.12       31.70     10.54 o 
  10   2   5    17590.76    17754.93    128.28 o 
  11   2   5       32.65       21.05     10.30 o 
  12   2   5     3806.40     3340.49     71.10 o 
  13   2   5     2963.31     2946.75    163.47 o 
  14   2   5      353.94      412.82     36.52 o 
  15   2   5     1038.69     1115.66     65.94 o 
  16   2   5      996.64      916.41     66.58 o 
  17   2   5      575.22      532.60     49.05 o 
  18   2   5     2318.63     2337.42     80.26 o 
  19   2   5      171.34      113.35     23.24 o 
  20   2   5       67.69      118.37     50.07 o 
  21   2   5       29.06       68.07     14.58 o 
  22   2   5     1129.96     1098.67    100.20 o 
 -22   3   5      329.49      188.08     46.73 o 
 -21   3   5       84.08      110.14     17.09 o 
 -20   3   5       85.31       80.53     17.94 o 
 -19   3   5     1526.25     1502.98     39.01 o 
 -18   3   5     4641.30     4808.01     79.03 o 
 -17   3   5     1096.06      942.31     90.86 o 
 -16   3   5     5256.93     5587.24    189.47 o 
 -15   3   5    10821.29    10921.00    195.67 o 
 -14   3   5    10634.87    10797.88    233.89 o 
 -13   3   5     8508.42     8626.30    170.50 o 
 -12   3   5     7107.73     7420.17    138.17 o 
 -11   3   5     2797.50     2738.95     89.32 o 
 -10   3   5        6.51       37.56     13.45 o 
  -9   3   5     2371.64     2137.45     69.67 o 
  -8   3   5     8338.37     8279.27    105.92 o 
  -7   3   5       39.28       58.88      9.13 o 
  -6   3   5      128.98      145.25     13.76 o 
  -5   3   5     2754.90     2627.77     46.92 o 
  -4   3   5      112.92      105.28     12.18 o 
  -3   3   5      333.00      488.52     28.03 o 
  -2   3   5     4884.15     4427.86     53.03 o 
  -1   3   5     7724.49     7739.94     72.54 o 
   0   3   5    59976.54    58592.35    264.77 o 
   1   3   5     4488.71     4340.15     56.59 o 
   2   3   5    59441.80    60512.29    439.41 o 
   3   3   5      510.22      632.86     30.45 o 
   4   3   5    27207.31    27232.54    281.01 o 
   5   3   5       14.37       15.51      7.55 o 
   6   3   5    22542.08    22887.69    115.74 o 
   7   3   5     1294.86     1142.89     34.59 o 
   8   3   5    14648.23    14956.82    134.75 o 
   9   3   5     3589.81     3595.27     41.59 o 
  10   3   5     3948.24     3791.95     54.33 o 
  11   3   5     2122.72     2064.12     55.25 o 
  12   3   5     6015.94     5930.96     97.21 o 
  13   3   5       32.54       56.30     10.29 o 
  14   3   5     2845.14     2644.94     70.97 o 
  15   3   5     2346.05     2378.15    148.22 o 
  16   3   5     1144.89     1144.66    146.29 o 
  17   3   5      144.40      140.36     20.10 o 
  18   3   5     1709.92     1607.34     71.86 o 
  19   3   5     1522.03     1450.87     96.47 o 
  20   3   5     2661.75     3323.05    107.49 o 
  21   3   5     2073.46     2238.04    138.88 o 
  22   3   5      873.85      750.28    109.06 o 
 -22   4   5     1874.83     1716.32    133.74 o 
 -21   4   5     4340.14     4626.54    142.79 o 
 -20   4   5      469.99      366.42     54.56 o 
 -19   4   5      333.28      267.40     32.94 o 
 -18   4   5      706.35      555.25     72.95 o 
 -17   4   5     2012.68     1990.75     92.13 o 
 -16   4   5      844.41      788.77     87.23 o 
 -15   4   5     2309.58     2292.80    160.90 o 
 -14   4   5     5987.03     6021.68    141.83 o 
 -13   4   5     1054.67     1130.18     86.05 o 
 -12   4   5     2274.25     2120.35    104.91 o 
 -11   4   5     1566.22     1703.20    114.21 o 
 -10   4   5    10826.51    10660.53    215.49 o 
  -9   4   5     8146.26     7915.38    174.45 o 
  -8   4   5    35411.36    36468.38    450.76 o 
  -7   4   5    23734.03    23721.83    469.64 o 
  -6   4   5    39399.51    39189.18    261.07 o 
  -5   4   5    50466.36    50557.32    481.62 o 
  -4   4   5    33652.93    32760.54    358.99 o 
  -3   4   5     9806.26     9374.42     91.99 o 
  -2   4   5    12073.78    11318.05    121.53 o 
  -1   4   5       79.32       61.55      7.96 o 
   0   4   5      166.22      346.06     18.63 o 
   1   4   5    22382.82    23785.23    165.60 o 
   2   4   5     1282.48     1042.99     61.88 o 
   3   4   5      266.98      464.11     22.45 o 
   4   4   5     5633.92     5382.63     51.34 o 
   5   4   5    14249.06    15302.09    117.68 o 
   6   4   5     3955.02     4230.06     54.39 o 
   7   4   5     2214.74     2064.27     27.32 o 
   8   4   5     4270.85     4498.95     58.52 o 
   9   4   5     5800.75     6061.32     78.69 o 
  10   4   5    10006.80     9815.95    106.87 o 
  11   4   5     3503.56     3302.95     65.45 o 
  12   4   5    40417.40    42553.34    547.34 o 
  13   4   5     3306.48     3432.03     66.51 o 
  14   4   5    27062.92    27433.93    935.78 o 
  15   4   5       11.32       30.23     13.46 o 
  16   4   5     8657.77     8864.08    253.13 o 
  17   4   5       88.56       92.81     20.64 o 
  18   4   5     3942.73     3741.00    189.50 o 
  19   4   5      233.07      188.56     28.81 o 
  20   4   5      760.13      613.63    116.00 o 
  21   4   5      139.55       72.22     19.89 o 
  22   4   5      119.95       -1.42     52.27 o 
 -22   5   5       18.29       65.09     17.50 o 
 -21   5   5       15.84       28.88     24.40 o 
 -20   5   5      434.27      332.46     46.83 o 
 -19   5   5     2313.37     2273.64    181.57 o 
 -18   5   5     3762.93     3758.02    183.65 o 
 -17   5   5    11842.79    13662.69    330.34 o 
 -16   5   5     5473.18     5568.50    162.90 o 
 -15   5   5    11590.34    12330.82    253.57 o 
 -14   5   5    11497.74    12324.90    342.83 o 
 -13   5   5     2611.64     2658.03    112.86 o 
 -12   5   5     8132.44     8239.86    187.41 o 
 -11   5   5      125.48      179.97     36.32 o 
 -10   5   5      364.69      538.27     48.81 o 
  -9   5   5    12286.40    11389.42    187.76 o 
  -8   5   5      139.32      187.45     17.87 o 
  -7   5   5    21450.49    22321.38    216.78 o 
  -6   5   5     1223.21     1251.95     50.84 o 
  -5   5   5     1554.52     1510.37     51.15 o 
  -4   5   5     6838.01     6909.75     98.74 o 
  -3   5   5     2411.95     2380.20     38.63 o 
  -2   5   5    11256.72    11125.10    134.08 o 
  -1   5   5     5571.12     5612.02    105.84 o 
   0   5   5    49342.35    52387.60    245.39 o 
   1   5   5     2379.11     2068.52     35.09 o 
   2   5   5   209932.03   211572.91   1315.64 o 
   3   5   5     3929.75     3780.22     40.40 o 
   4   5   5   162864.31   166458.98    901.60 o 
   5   5   5     1541.36     1588.44     39.77 o 
   6   5   5    13095.70    12900.90    104.11 o 
   7   5   5     1505.25     1493.74     35.28 o 
   8   5   5      106.86      137.80      9.66 o 
   9   5   5     6577.18     6718.77     80.24 o 
  10   5   5      196.82      201.06     13.61 o 
  11   5   5     1667.81     1881.68     67.10 o 
  12   5   5    27494.54    28653.24    374.26 o 
  13   5   5      509.92      570.81     35.60 o 
  14   5   5     8503.84     8685.25    124.53 o 
  15   5   5        5.30       50.42     17.32 o 
  16   5   5        3.57       23.68     11.08 o 
  17   5   5        1.57       44.58     26.71 o 
  18   5   5     2552.62     2422.06     93.68 o 
  19   5   5       21.02       41.58     25.53 o 
  20   5   5     2470.53     2487.66     93.56 o 
  21   5   5      471.87      290.41     65.81 o 
 -21   6   5      662.24      474.45     62.48 o 
 -20   6   5     1132.82     1082.24    106.14 o 
 -19   6   5     1622.45     1553.21    160.07 o 
 -18   6   5        0.19       67.04     17.20 o 
 -17   6   5      265.21      228.57     31.48 o 
 -16   6   5     1031.12      949.13     93.03 o 
 -15   6   5     3121.52     3052.46    150.22 o 
 -14   6   5     9389.49    10275.26    169.58 o 
 -13   6   5      647.41      679.20     85.02 o 
 -12   6   5    12718.27    13124.94    328.87 o 
 -11   6   5       95.34      107.60     19.30 o 
 -10   6   5     6235.34     6241.18    123.66 o 
  -9   6   5     2923.68     2928.50    100.87 o 
  -8   6   5    17178.84    17157.74    211.13 o 
  -7   6   5     8139.85     7466.45    102.27 o 
  -6   6   5    16596.60    16183.43    184.78 o 
  -5   6   5    16701.53    17141.90    144.14 o 
  -4   6   5    57229.83    60027.88    494.19 o 
  -3   6   5     1297.13     1268.66     42.81 o 
  -2   6   5    11164.95    11282.63    126.11 o 
  -1   6   5      285.13      334.00     19.79 o 
   0   6   5     6781.39     6531.45     90.97 o 
   1   6   5     1428.28     1430.02     45.03 o 
   2   6   5    31393.37    32707.32    178.35 o 
   3   6   5     1514.13     1412.15     52.77 o 
   4   6   5     1260.83     1340.34     36.04 o 
   5   6   5      948.94     1009.61     32.28 o 
   6   6   5     3755.16     3414.08     41.73 o 
   7   6   5     1648.04     1535.39     40.09 o 
   8   6   5     6222.99     6229.98     79.69 o 
   9   6   5     2280.25     2227.71     60.96 o 
  10   6   5     6600.30     6682.05     83.10 o 
  11   6   5     5659.08     5792.08     95.50 o 
  12   6   5    19732.88    20425.42    258.70 o 
  13   6   5       10.80       63.20     14.54 o 
  14   6   5    20725.90    22351.68    290.38 o 
  15   6   5     1487.22     1530.18     78.44 o 
  16   6   5     4994.75     5172.94    115.52 o 
  17   6   5      575.03      529.25     46.55 o 
  18   6   5     3099.81     3175.44     74.92 o 
  19   6   5      521.45      633.01     89.16 o 
  20   6   5     1527.57     1880.01    202.48 o 
  21   6   5       57.58       91.26     28.98 o 
 -21   7   5     1260.64      804.95    138.74 o 
 -20   7   5     1469.00     1200.01    147.05 o 
 -19   7   5     3897.67     4222.44    101.28 o 
 -18   7   5     1615.52     1435.92    130.57 o 
 -17   7   5     8353.97     9299.27    285.44 o 
 -16   7   5     4770.62     5211.97    227.28 o 
 -15   7   5     5176.63     5018.18    128.24 o 
 -14   7   5     9811.94    10695.33    218.48 o 
 -13   7   5      743.79      702.10     61.04 o 
 -12   7   5     3266.31     3123.45     93.43 o 
 -11   7   5      934.33      900.68     62.12 o 
 -10   7   5       54.72       63.26     31.76 o 
  -9   7   5     5815.67     6074.32    103.53 o 
  -8   7   5      608.82      699.16     35.89 o 
  -7   7   5     5001.98     4663.68     93.97 o 
  -6   7   5     2151.70     2139.16     72.80 o 
  -5   7   5     1009.01     1007.63     30.43 o 
  -4   7   5     1630.82     1707.63     53.53 o 
  -3   7   5     2146.57     1867.28     47.05 o 
  -2   7   5      513.39      621.99     36.87 o 
  -1   7   5      772.56      839.00     46.74 o 
   0   7   5     2306.47     2047.71     42.59 o 
   1   7   5    16000.81    16426.92    146.74 o 
   2   7   5    13955.44    13295.96    126.26 o 
   3   7   5      686.19      680.86     30.45 o 
   4   7   5    20461.51    20730.72    130.76 o 
   5   7   5     8474.97     8615.95     86.50 o 
   6   7   5     5379.73     5445.31     65.39 o 
   7   7   5      614.74      618.10     28.21 o 
   8   7   5     1468.52     1643.85     59.85 o 
   9   7   5     1670.28     1726.35     66.99 o 
  10   7   5     7322.84     7412.74    144.94 o 
  11   7   5    14796.90    15517.09    173.43 o 
  12   7   5    12103.70    12440.80    169.78 o 
  13   7   5      116.23      116.88     14.25 o 
  14   7   5      157.66      149.69     32.96 o 
  15   7   5       15.00       24.74     13.46 o 
  16   7   5     1492.54     1276.33    103.78 o 
  17   7   5       83.88       52.99     16.53 o 
  18   7   5     5937.48     6212.25    235.92 o 
  19   7   5       48.22      104.00     23.95 o 
  20   7   5     2511.61     2438.74    193.51 o 
  21   7   5      281.83      224.53     52.91 o 
 -20   8   5      650.34      520.28     88.90 o 
 -19   8   5       52.41       42.26     16.23 o 
 -18   8   5      466.07      491.48     65.06 o 
 -17   8   5      572.74      576.76     76.70 o 
 -16   8   5      114.68       69.24     20.70 o 
 -15   8   5       19.00       23.45     11.80 o 
 -14   8   5     1252.08     1188.10     99.25 o 
 -13   8   5      166.34      148.36     29.26 o 
 -12   8   5     2914.67     2806.99    109.52 o 
 -11   8   5       92.28       76.44     21.40 o 
 -10   8   5      651.14      641.84     42.15 o 
  -9   8   5      326.71      347.22     25.39 o 
  -8   8   5     4026.09     4039.94    115.77 o 
  -7   8   5      113.27       90.83     13.20 o 
  -6   8   5     1987.46     1840.22     76.93 o 
  -5   8   5      203.89      201.65     14.30 o 
  -4   8   5    18627.55    19020.47    142.49 o 
  -3   8   5       12.66       41.69     12.22 o 
  -2   8   5    13538.84    13501.40    130.63 o 
  -1   8   5      982.04      939.70     44.77 o 
   0   8   5     1918.31     1917.26     56.55 o 
   1   8   5     8386.77     8430.17    100.22 o 
   2   8   5     4315.61     4646.80     56.59 o 
   3   8   5     7873.99     8157.13    102.64 o 
   4   8   5     2241.20     2026.79     61.94 o 
   5   8   5       56.41       50.79      8.12 o 
   6   8   5      968.54      971.77     48.37 o 
   7   8   5      481.87      530.36     25.86 o 
   8   8   5      413.77      399.52     24.34 o 
   9   8   5     2275.69     2259.07     59.94 o 
  10   8   5      674.27      666.85     41.00 o 
  11   8   5     3660.27     3609.68     63.56 o 
  12   8   5     1569.72     1626.53     70.75 o 
  13   8   5       28.86       50.63      9.92 o 
  14   8   5     2229.22     2174.34     81.30 o 
  15   8   5      303.75      295.58     29.40 o 
  16   8   5     2229.86     2284.99     72.06 o 
  17   8   5      801.99      793.24     82.70 o 
  18   8   5     2536.80     2678.62    179.37 o 
  19   8   5      250.19      271.40     37.93 o 
  20   8   5     1408.90     1141.62    157.31 o 
 -20   9   5     1374.21     1204.11    128.45 o 
 -19   9   5     2863.71     2826.21    119.60 o 
 -18   9   5      223.87      147.16     65.36 o 
 -17   9   5     1025.82     1046.34     81.46 o 
 -16   9   5       32.86       47.57     16.76 o 
 -15   9   5      436.27      362.00     61.82 o 
 -14   9   5      653.47      611.27     63.33 o 
 -13   9   5      625.97      541.15     43.40 o 
 -12   9   5     1411.73     1411.31    104.62 o 
 -11   9   5       68.90       57.73     15.93 o 
 -10   9   5      613.84      556.36     41.80 o 
  -9   9   5      193.70      227.09     29.98 o 
  -8   9   5     1299.53     1239.06     69.63 o 
  -7   9   5      131.44      101.42     26.29 o 
  -6   9   5      120.51      139.43     15.17 o 
  -5   9   5     4302.93     4278.56     63.57 o 
  -4   9   5      136.58      146.37     12.53 o 
  -3   9   5      465.92      549.85     24.49 o 
  -2   9   5     9939.69    10504.60     92.99 o 
  -1   9   5     7135.96     7238.52     93.15 o 
   0   9   5    10680.35    10775.70     93.54 o 
   1   9   5     4310.97     4290.67     61.30 o 
   2   9   5     7174.02     7444.37     95.56 o 
   3   9   5     4046.24     4076.45     60.79 o 
   4   9   5      473.38      585.75     29.85 o 
   5   9   5     4426.19     4289.13     62.22 o 
   6   9   5     2877.94     2826.54     58.51 o 
   7   9   5     2436.93     2500.38     48.91 o 
   8   9   5    13228.21    13631.05    151.13 o 
   9   9   5     2995.84     3164.77     70.00 o 
  10   9   5     5671.58     5759.33     91.64 o 
  11   9   5    10312.67    10698.21    127.52 o 
  12   9   5     3271.07     3278.18     85.17 o 
  13   9   5     2902.59     3068.64    120.69 o 
  14   9   5      890.73      702.65     54.81 o 
  15   9   5        6.06       21.62      7.47 o 
  16   9   5      259.87      242.60     33.35 o 
  17   9   5      487.54      443.54     45.16 o 
  18   9   5       38.01       50.96     19.28 o 
  19   9   5      148.15      178.80     27.03 o 
 -19  10   5        2.29       30.27     18.63 o 
 -18  10   5        5.55       34.87     17.83 o 
 -17  10   5      480.10      418.69     62.23 o 
 -16  10   5      137.56       96.38     27.35 o 
 -15  10   5      245.49      231.18     37.03 o 
 -14  10   5     1040.40     1059.03     95.39 o 
 -13  10   5     1616.39     1557.63    116.09 o 
 -12  10   5      522.05      468.30     45.92 o 
 -11  10   5     7088.54     7436.04    145.50 o 
 -10  10   5       15.23       33.34     23.63 o 
  -9  10   5     6536.58     6752.95    115.96 o 
  -8  10   5     1675.73     1544.02     84.48 o 
  -7  10   5       63.66       64.23     11.48 o 
  -6  10   5     5318.74     5019.77     73.26 o 
  -5  10   5     2365.48     2164.21     67.77 o 
  -4  10   5        0.42       18.61     12.63 o 
  -3  10   5     1090.46     1201.14     50.36 o 
  -2  10   5    15784.95    15753.10    159.05 o 
  -1  10   5      222.72      219.13     14.58 o 
   0  10   5     3466.25     3331.74     51.40 o 
   1  10   5     2674.16     2468.29     58.55 o 
   2  10   5     1797.57     1790.09     70.50 o 
   3  10   5      268.11      240.31     15.20 o 
   4  10   5      229.18      233.53     15.80 o 
   5  10   5    12202.77    13030.60    122.52 o 
   6  10   5      748.18      675.27     37.83 o 
   7  10   5     6200.48     6537.97     89.89 o 
   8  10   5       85.55      123.39     18.95 o 
   9  10   5     9903.66    10247.59     97.37 o 
  10  10   5       80.52       66.38     10.31 o 
  11  10   5     3395.58     3381.58     64.23 o 
  12  10   5      164.15      131.89     17.98 o 
  13  10   5      331.26      341.12     33.23 o 
  14  10   5      249.37      186.52     24.45 o 
  15  10   5      178.38      138.91     27.40 o 
  16  10   5      455.09      414.74     47.17 o 
  17  10   5     2374.21     2675.93    151.35 o 
  18  10   5     1803.74     1697.70    155.58 o 
  19  10   5     1400.67     1259.36    142.89 o 
 -18  11   5      584.82      442.80     76.79 o 
 -17  11   5      168.51      225.11     40.76 o 
 -16  11   5     2295.65     2291.48    160.49 o 
 -15  11   5     1022.91      907.21     81.74 o 
 -14  11   5     1737.85     1707.86     89.61 o 
 -13  11   5       96.60      121.52     16.15 o 
 -12  11   5       63.83       59.00     11.97 o 
 -11  11   5        0.80       15.27      7.41 o 
 -10  11   5        6.10       48.71     18.71 o 
  -9  11   5      826.60      720.47     47.76 o 
  -8  11   5       22.67       33.02      8.31 o 
  -7  11   5     2524.11     2569.36     69.73 o 
  -6  11   5      268.16      267.50     19.28 o 
  -5  11   5     2420.63     2235.94     68.91 o 
  -4  11   5      368.65      370.71     29.88 o 
  -3  11   5      418.50      378.15     29.87 o 
  -2  11   5      237.50      246.24     16.87 o 
  -1  11   5      224.36      192.26     18.10 o 
   0  11   5     1398.37     1353.19     68.91 o 
   1  11   5     1080.06     1075.96     64.13 o 
   2  11   5      581.24      592.21     33.79 o 
   3  11   5     2913.99     2809.15     67.80 o 
   4  11   5      287.96      261.22     14.99 o 
   5  11   5       94.95       98.65     10.53 o 
   6  11   5       45.83       72.31     12.87 o 
   7  11   5      109.32      107.91     13.05 o 
   8  11   5      136.40      109.41     12.59 o 
   9  11   5       81.13       46.03     10.37 o 
  10  11   5      864.77      762.54     53.43 o 
  11  11   5      596.81      461.24     39.90 o 
  12  11   5      181.38      174.65     20.78 o 
  13  11   5      980.79      785.06     74.45 o 
  14  11   5      677.93      601.12     65.67 o 
  15  11   5       11.34       27.18     14.16 o 
  16  11   5      961.63      748.09    207.85 o 
  17  11   5       16.77       46.69     17.15 o 
  18  11   5      120.46      129.09     50.41 o 
 -17  12   5      211.88      248.56     36.93 o 
 -16  12   5      947.43      797.40    147.33 o 
 -15  12   5        5.20       77.10     34.75 o 
 -14  12   5        5.06       75.28     29.92 o 
 -13  12   5       15.21       52.47     23.64 o 
 -12  12   5     2011.04     1956.03     60.46 o 
 -11  12   5     1657.38     1594.54    112.72 o 
 -10  12   5     1004.93     1192.92    109.49 o 
  -9  12   5     2126.46     2101.39     49.84 o 
  -8  12   5     4371.61     4017.74    136.96 o 
  -7  12   5     2912.70     3003.23     99.08 o 
  -6  12   5     4558.28     4637.14    155.20 o 
  -5  12   5     1156.26     1182.13     79.40 o 
  -4  12   5     8456.43     8353.97    166.82 o 
  -3  12   5       30.28       38.92     18.22 o 
  -2  12   5     3341.95     3499.58    107.58 o 
  -1  12   5     3702.89     3782.90     94.72 o 
   0  12   5       59.47       68.84     12.11 o 
   1  12   5     1300.03     1233.47     71.94 o 
   2  12   5     2605.79     2426.27     98.09 o 
   3  12   5       23.77       32.79      8.99 o 
   4  12   5      210.58      225.80     18.35 o 
   5  12   5      387.52      415.59     25.25 o 
   6  12   5      333.06      346.00     32.54 o 
   7  12   5       17.02       30.96      8.79 o 
   8  12   5     1013.05      998.81     62.24 o 
   9  12   5       37.25       44.88      9.66 o 
  10  12   5     2859.65     3086.69     60.18 o 
  11  12   5       64.15       42.50     14.06 o 
  12  12   5     3674.12     3678.26     87.26 o 
  13  12   5      311.15      254.18     34.67 o 
  14  12   5      148.84      151.36     26.09 o 
  15  12   5        5.62       35.03     13.41 o 
  16  12   5       10.93       24.04     13.15 o 
  17  12   5      244.55      131.94     28.23 o 
 -16  13   5      463.74      461.73     85.40 o 
 -15  13   5      276.26      249.73     40.99 o 
 -14  13   5     1851.12     1929.77    184.52 o 
 -13  13   5     2027.59     2041.03    253.40 o 
 -12  13   5     5572.35     5689.77    236.10 o 
 -11  13   5     1804.42     1579.23    231.61 o 
 -10  13   5      340.44      287.96     45.75 o 
  -9  13   5      579.69      471.77     58.08 o 
  -8  13   5        3.61       31.97     10.43 o 
  -7  13   5       34.87       48.91     21.39 o 
  -6  13   5      921.56     1003.96     84.54 o 
  -5  13   5      109.76       77.21     35.94 o 
  -4  13   5     1757.90     1788.83    121.08 o 
  -3  13   5      164.94      124.99     23.53 o 
  -2  13   5     8347.48     8605.19    156.43 o 
  -1  13   5      954.95      912.08     67.28 o 
   0  13   5    16674.37    17314.11    271.38 o 
   1  13   5     1956.63     2065.27    136.13 o 
   2  13   5    13299.29    14122.98    207.13 o 
   3  13   5     2562.00     2336.71     65.21 o 
   4  13   5     8816.03     9262.76    125.87 o 
   5  13   5      472.51      412.23     28.68 o 
   6  13   5    11907.92    12722.09    197.76 o 
   7  13   5      167.59      138.98     25.13 o 
   8  13   5     7076.33     7507.56    165.60 o 
   9  13   5       10.04       19.36     18.25 o 
  10  13   5     2281.42     2275.17    125.93 o 
  11  13   5       11.07       26.24     12.19 o 
  12  13   5      314.77      271.13     49.11 o 
  13  13   5      136.88      107.88     44.10 o 
  14  13   5      549.69      496.66     56.88 o 
  15  13   5     1267.11     1221.87    115.94 o 
  16  13   5      247.70      211.97     43.13 o 
 -15  14   5       19.18       51.67     28.95 o 
 -14  14   5     1625.15     1371.56    154.23 o 
 -13  14   5      155.67       87.94     29.35 o 
 -12  14   5      298.46      255.46    102.73 o 
 -11  14   5     5725.94     6900.33    524.99 o 
 -10  14   5     1326.55     1262.05    177.18 o 
  -9  14   5     6367.93     7052.87    183.94 o 
  -8  14   5     3667.68     3768.15     69.14 o 
  -7  14   5     1122.89     1011.97    139.86 o 
  -6  14   5     1497.17     1356.09    123.56 o 
  -5  14   5     2264.47     2386.69    178.87 o 
  -4  14   5    10249.84    10790.44    203.64 o 
  -3  14   5      120.79      146.12     31.01 o 
  -2  14   5     8491.12     8543.70    207.31 o 
  -1  14   5       80.68       83.42     29.06 o 
   0  14   5     6714.12     6724.81    161.33 o 
   1  14   5       12.69       72.53     19.22 o 
   2  14   5      467.95      409.56     33.38 o 
   3  14   5      877.68      831.80     52.54 o 
   4  14   5     1171.73     1129.66     62.87 o 
   5  14   5       33.04       30.73     10.91 o 
   6  14   5      456.46      386.82     38.10 o 
   7  14   5      244.29      245.27     31.06 o 
   8  14   5     1714.70     1577.02    164.31 o 
   9  14   5       41.05       52.69     24.67 o 
  10  14   5     8819.78     9271.89    210.54 o 
  11  14   5      276.13      196.62     29.65 o 
  12  14   5     3314.34     3499.77     80.68 o 
  13  14   5       89.46      102.32     23.23 o 
  14  14   5     1453.98     1060.58    182.14 o 
  15  14   5       65.51       40.45     23.36 o 
 -13  15   5       63.72       67.82     18.17 o 
 -12  15   5     5729.41     6522.94    215.95 o 
 -11  15   5        1.88       10.02     45.54 o 
 -10  15   5     4804.31     4910.50    314.29 o 
  -9  15   5      119.35      104.45     38.12 o 
  -8  15   5       37.31       30.82     21.19 o 
  -7  15   5     2994.20     3130.59     94.76 o 
  -6  15   5      213.35      249.36     56.58 o 
  -5  15   5      666.10      579.57     65.17 o 
  -4  15   5       49.56       46.31     14.07 o 
  -3  15   5      966.86      961.80     85.46 o 
  -2  15   5      763.76      778.59     63.33 o 
  -1  15   5     4754.44     5148.42    146.30 o 
   0  15   5     6243.95     6472.32    196.34 o 
   1  15   5     1930.31     1856.49    163.74 o 
   2  15   5     8760.64     9155.64    133.38 o 
   3  15   5       14.06       21.59     19.70 o 
   4  15   5     2625.78     2548.54     80.39 o 
   5  15   5       22.86       69.25     23.79 o 
   6  15   5     4518.44     4729.29     93.19 o 
   7  15   5        1.43       46.39     16.41 o 
   8  15   5     1425.84     1460.09    152.51 o 
   9  15   5      212.33      130.92     22.57 o 
  10  15   5      891.09      909.09     75.25 o 
  11  15   5       66.22      117.11     29.26 o 
  12  15   5      522.32      468.27     54.18 o 
  13  15   5       17.31       39.76     19.43 o 
 -12  16   5      243.66      270.19     39.28 o 
 -11  16   5      346.96      292.42     44.06 o 
 -10  16   5     1523.42     1269.55    165.32 o 
  -9  16   5      307.29      286.16     98.18 o 
  -8  16   5     2711.34     2804.80    279.88 o 
  -7  16   5       15.82       47.86     17.70 o 
  -6  16   5     4163.12     4523.87    113.83 o 
  -5  16   5      885.09      812.89    108.01 o 
  -4  16   5     5028.78     5281.20    259.55 o 
  -3  16   5       43.28       41.44     17.96 o 
  -2  16   5     4141.72     4369.61    115.00 o 
  -1  16   5      425.72      479.56     48.15 o 
   0  16   5     1416.93     1275.21    121.96 o 
   1  16   5        2.24       18.61     27.96 o 
   2  16   5      984.98     1018.08     94.05 o 
   3  16   5      226.20      277.34     33.66 o 
   4  16   5      260.09      257.73     45.78 o 
   5  16   5       16.77       53.73     16.50 o 
   6  16   5     2278.89     2378.82     87.78 o 
   7  16   5     1853.68     1864.25    166.77 o 
   8  16   5     1811.83     1852.63     91.65 o 
   9  16   5     2838.30     2931.33    146.01 o 
  10  16   5      614.88      532.45     50.40 o 
  11  16   5      832.66      834.61     83.27 o 
  12  16   5      781.22      720.10     78.38 o 
 -10  17   5      329.03      263.96     49.30 o 
  -9  17   5      242.89      156.02     32.51 o 
  -8  17   5       66.48       94.78     26.53 o 
  -7  17   5     1060.50      986.32    120.42 o 
  -6  17   5      124.44      119.42     19.37 o 
  -5  17   5      151.01      163.38     24.50 o 
  -4  17   5      932.04      784.44     90.84 o 
  -3  17   5     2790.86     2647.18     87.85 o 
  -2  17   5      332.28      272.54     60.92 o 
  -1  17   5     1379.81     1282.39    131.58 o 
   0  17   5      234.29      249.84     28.83 o 
   1  17   5      193.48      225.11     26.62 o 
   2  17   5     4477.46     4861.31    178.53 o 
   3  17   5     1406.31     1234.96    140.21 o 
   4  17   5     3450.70     3714.63    104.24 o 
   5  17   5      471.90      480.51     56.19 o 
   6  17   5     2626.94     2644.71    133.08 o 
   7  17   5      846.07      683.38     73.67 o 
   8  17   5      119.03      123.27     20.94 o 
   9  17   5      459.83      348.55     61.32 o 
  -7  18   5      803.80      760.80    118.09 o 
  -6  18   5      346.12      238.82     50.95 o 
  -5  18   5      156.54      111.65     32.99 o 
  -4  18   5     2249.86     2302.72    182.46 o 
  -3  18   5      250.36      137.40     35.22 o 
  -2  18   5      580.03      471.87     80.22 o 
  -1  18   5      598.32      447.08     59.96 o 
   0  18   5      194.88      139.82     24.55 o 
   1  18   5     3459.65     3655.37    242.71 o 
   2  18   5      627.71      580.06     77.76 o 
   3  18   5      741.22      654.48     62.65 o 
   4  18   5        2.68       87.41     41.06 o 
   5  18   5      501.01      382.20     65.21 o 
   6  18   5      457.02      404.19     74.33 o 
 -22   0   6        0.17       27.85     29.65 o 
 -21   0   6      502.70      414.28    100.33 o 
 -20   0   6     1988.29     2188.10     91.07 o 
 -19   0   6     1837.16     1676.56     90.57 o 
 -18   0   6        1.17       69.13     29.13 o 
 -17   0   6     1990.16     2034.10     61.13 o 
 -16   0   6      553.17      477.69     44.75 o 
 -15   0   6      204.87      172.45     31.31 o 
 -14   0   6      903.76      765.36     42.45 o 
 -13   0   6     6090.88     5534.46    201.23 o 
 -12   0   6      196.27      279.61     33.20 o 
 -11   0   6      756.93      702.83     71.24 o 
 -10   0   6     1102.49      873.11     38.31 o 
  -9   0   6     4205.28     3940.64     79.28 o 
  -8   0   6    21321.87    20759.92    257.83 o 
  -7   0   6     1001.43      744.22     45.12 o 
  -6   0   6    22398.78    21851.54    189.64 o 
  -5   0   6    29083.12    28934.28    400.98 o 
  -4   0   6     6185.59     6019.68    206.13 o 
  -3   0   6     3195.90     2450.20    127.23 o 
  -2   0   6     9959.92     9409.07    281.42 o 
  -1   0   6       42.12       59.00     16.25 o 
   0   0   6     3639.39     3599.90     80.47 o 
   1   0   6      241.84      307.31     36.97 o 
   2   0   6      591.41      739.00     64.60 o 
   3   0   6      109.57       53.96     31.39 o 
   4   0   6    14571.08    14517.05    317.87 o 
   5   0   6      331.34      291.73     25.52 o 
   6   0   6    14974.48    15576.05    209.50 o 
   7   0   6     6436.74     6288.57    107.99 o 
   8   0   6       20.50       41.64     14.57 o 
   9   0   6    15029.14    15216.73    210.70 o 
  10   0   6     9232.85     8293.99    186.20 o 
  11   0   6     3231.96     3218.58     87.03 o 
  12   0   6     9845.96     9576.81    230.36 o 
  13   0   6      920.73      911.32     81.36 o 
  14   0   6     3028.46     3193.46    412.81 o 
  15   0   6     5253.85     5527.03    266.83 o 
  16   0   6     1243.00     1261.14    171.15 o 
  17   0   6     3750.42     3769.84    643.78 o 
  18   0   6    12959.76    14768.33    440.30 o 
  19   0   6      915.16      839.66    167.72 o 
  20   0   6     6682.82     7077.46    230.31 o 
  21   0   6     2793.58     2904.08    168.94 o 
  22   0   6     5323.45     5678.05    353.01 o 
 -22   1   6       73.32       51.62     26.34 o 
 -21   1   6     1280.10     1119.84    102.03 o 
 -20   1   6        1.96       16.61      8.37 o 
 -19   1   6       48.43       48.99     15.46 o 
 -18   1   6      348.09      299.82     30.69 o 
 -17   1   6     1085.80     1054.18     55.55 o 
 -16   1   6      378.69      323.27     26.45 o 
 -15   1   6    12580.20    12997.65    316.33 o 
 -14   1   6      233.67      276.30     24.31 o 
 -13   1   6    24236.68    26387.24    365.12 o 
 -12   1   6     2281.16     2388.83    143.12 o 
 -11   1   6       72.91       70.55     17.13 o 
 -10   1   6     7081.43     7624.58    159.02 o 
  -9   1   6    16063.40    15848.42    310.19 o 
  -8   1   6     1271.72     1303.73     58.63 o 
  -7   1   6    10773.43    10324.31    104.98 o 
  -6   1   6     1294.29     1385.91     26.70 o 
  -5   1   6     2033.47     2214.00     86.19 o 
  -4   1   6     2297.00     2290.47     41.20 o 
  -3   1   6    10926.04    11725.10    117.44 o 
  -2   1   6      187.16      202.93     13.21 o 
  -1   1   6     6397.04     6772.23     94.24 o 
   0   1   6       92.79       78.62     21.50 o 
   1   1   6    22054.61    22271.90    190.80 o 
   2   1   6     4878.03     4679.89     65.87 o 
   3   1   6     3406.37     3114.50     60.33 o 
   4   1   6    13492.20    12896.13    100.27 o 
   5   1   6    36536.83    37381.74    195.36 o 
   6   1   6    25965.01    25473.87    133.64 o 
   7   1   6     7693.98     7426.93     80.78 o 
   8   1   6    21090.83    21506.27    149.96 o 
   9   1   6     7113.07     7215.17     85.37 o 
  10   1   6       79.05       61.71      7.56 o 
  11   1   6     3078.50     3140.35     75.21 o 
  12   1   6       22.29       62.17     16.59 o 
  13   1   6     1509.26     1484.42     90.53 o 
  14   1   6     2129.20     2102.87    169.09 o 
  15   1   6     1884.02     1794.54     93.21 o 
  16   1   6     4309.28     4448.28    180.57 o 
  17   1   6       19.64       67.18     17.17 o 
  18   1   6        8.50       36.67     20.53 o 
  19   1   6       71.22       79.66     40.81 o 
  20   1   6     5441.50     5949.16    211.43 o 
  21   1   6      895.39      833.87    103.02 o 
  22   1   6     5178.39     6152.02    245.96 o 
 -22   2   6       33.45       49.98     17.71 o 
 -21   2   6      107.37       69.16     14.23 o 
 -20   2   6      147.49      107.20     28.71 o 
 -19   2   6     3360.30     3645.40     89.78 o 
 -18   2   6       60.59       45.37     14.59 o 
 -17   2   6     2724.56     2813.14     82.32 o 
 -16   2   6       85.96       80.35     16.96 o 
 -15   2   6     1924.26     1913.74     83.64 o 
 -14   2   6      333.43      317.60     32.89 o 
 -13   2   6     3145.48     3277.92     92.63 o 
 -12   2   6     2041.93     2167.07     40.70 o 
 -11   2   6     2682.57     2471.48     83.82 o 
 -10   2   6       55.35      113.47     16.20 o 
  -9   2   6    12530.55    11790.35    256.62 o 
  -8   2   6     2197.46     2203.18     34.43 o 
  -7   2   6    12869.56    12396.19    111.60 o 
  -6   2   6     7474.54     7169.00     75.89 o 
  -5   2   6    14874.84    14611.69    161.32 o 
  -4   2   6    27828.32    28787.76    240.24 o 
  -3   2   6    21886.25    22031.69    159.98 o 
  -2   2   6      307.40      264.07     21.12 o 
  -1   2   6     9796.41     9587.27     90.79 o 
   0   2   6      407.22      438.43     30.05 o 
   1   2   6     8327.85     8017.58    100.56 o 
   2   2   6     6374.40     6587.60     81.20 o 
   3   2   6     7307.81     7181.44     79.25 o 
   4   2   6    15895.02    16805.12    119.57 o 
   5   2   6       47.10       13.30     14.39 o 
   6   2   6      391.14      481.78     25.78 o 
   7   2   6      146.73      221.99     10.89 o 
   8   2   6     1254.18     1360.21     41.96 o 
   9   2   6      102.69       91.11      9.42 o 
  10   2   6    14162.82    14232.43    112.37 o 
  11   2   6     1204.09     1312.51     49.09 o 
  12   2   6    17085.71    16905.33    159.76 o 
  13   2   6       20.20       39.91      8.13 o 
  14   2   6     6311.63     6284.97    122.00 o 
  15   2   6      566.66      584.84     47.47 o 
  16   2   6     2265.35     2179.57    155.61 o 
  17   2   6     1482.40     1541.19    140.61 o 
  18   2   6     1642.71     1587.84    117.11 o 
  19   2   6     1711.29     1840.64    139.40 o 
  20   2   6      567.54      681.23     72.72 o 
  21   2   6      393.70      397.24     67.83 o 
  22   2   6     1639.39     1648.60    154.87 o 
 -22   3   6       35.91       56.90     16.49 o 
 -21   3   6       67.71       48.58     19.94 o 
 -20   3   6        0.28       40.25     15.45 o 
 -19   3   6       92.46       83.32     32.54 o 
 -18   3   6     1124.10     1044.85     50.34 o 
 -17   3   6      981.81      848.79     44.80 o 
 -16   3   6     7175.79     7290.85    142.47 o 
 -15   3   6      834.80      768.86     37.59 o 
 -14   3   6     1141.69      984.53     85.39 o 
 -13   3   6       91.88       56.18     16.32 o 
 -12   3   6     4495.03     4434.61    223.77 o 
 -11   3   6     3793.89     3704.48    177.48 o 
 -10   3   6     2244.82     2262.75     60.18 o 
  -9   3   6     2573.18     2454.03    119.93 o 
  -8   3   6     6358.55     6381.69     94.79 o 
  -7   3   6      514.56      597.88     23.46 o 
  -6   3   6    15052.40    14975.42    193.22 o 
  -5   3   6    11502.61    11772.15    116.10 o 
  -4   3   6    38004.49    38618.33    351.19 o 
  -3   3   6    11758.52    11699.49    124.27 o 
  -2   3   6     7031.20     7266.85    106.38 o 
  -1   3   6      351.49      358.49     21.18 o 
   0   3   6     2274.31     2147.98     56.63 o 
   1   3   6     8941.87     8534.88     81.65 o 
   2   3   6    12901.15    12791.03    101.36 o 
   3   3   6    32601.73    33118.08    260.57 o 
   4   3   6    16801.20    16589.55    149.72 o 
   5   3   6    15219.44    14880.40    136.34 o 
   6   3   6     3102.75     2620.05     35.46 o 
   7   3   6       15.12       42.59     10.60 o 
   8   3   6     1230.59     1172.07     38.05 o 
   9   3   6      423.05      417.50     20.27 o 
  10   3   6     2513.55     2384.43     37.15 o 
  11   3   6       22.57       23.47      8.77 o 
  12   3   6    10391.88    10506.10    108.09 o 
  13   3   6     1494.37     1482.59     66.22 o 
  14   3   6      731.25      643.77     35.57 o 
  15   3   6      512.73      531.21     42.13 o 
  16   3   6       59.43       91.65     21.01 o 
  17   3   6      101.60      124.14     41.66 o 
  18   3   6     3071.80     3009.13    177.05 o 
  19   3   6     1720.28     1738.07    150.69 o 
  20   3   6      499.79      533.25     69.69 o 
  21   3   6      209.02      181.42     24.76 o 
  22   3   6      575.68      502.09     99.51 o 
 -22   4   6       64.70       22.64     16.12 o 
 -21   4   6      101.14       68.26     19.77 o 
 -20   4   6        1.35       72.89     17.29 o 
 -19   4   6      289.58      216.78     53.59 o 
 -18   4   6      517.33      469.43     66.55 o 
 -17   4   6       31.02       47.08     16.06 o 
 -16   4   6        1.97       56.52     41.31 o 
 -15   4   6     4117.86     4551.50    103.64 o 
 -14   4   6       96.02      104.12     22.34 o 
 -13   4   6     5421.83     5891.51    152.38 o 
 -12   4   6      142.46      190.66     59.62 o 
 -11   4   6     2991.08     2581.42    194.64 o 
 -10   4   6        2.27       40.51     14.95 o 
  -9   4   6     4068.65     4204.26     89.30 o 
  -8   4   6      437.55      427.07     31.24 o 
  -7   4   6    13101.11    12745.34    144.04 o 
  -6   4   6       18.89       35.43     13.00 o 
  -5   4   6     2386.03     2219.12     84.40 o 
  -4   4   6      110.54      118.00     16.32 o 
  -3   4   6    10177.12    10647.13    143.58 o 
  -2   4   6       83.16      105.58     12.33 o 
  -1   4   6      488.04      370.39     21.92 o 
   0   4   6      341.18      322.30     18.84 o 
   1   4   6    18081.88    18618.38    173.77 o 
   2   4   6      389.11      370.49     22.51 o 
   3   4   6     6768.23     6492.65     67.02 o 
   4   4   6     1701.60     1626.12     38.54 o 
   5   4   6      720.05      811.84     33.80 o 
   6   4   6    11528.91    11601.33    110.63 o 
   7   4   6     4328.96     4511.96     57.52 o 
   8   4   6      445.95      417.81     20.61 o 
   9   4   6        6.25       28.65     12.09 o 
  10   4   6       39.94       91.94     14.67 o 
  11   4   6      368.27      382.94     26.34 o 
  12   4   6     3690.38     3758.19     73.20 o 
  13   4   6     1223.72     1296.64     50.66 o 
  14   4   6      993.71      899.42     42.64 o 
  15   4   6      754.54      750.83     73.98 o 
  16   4   6        6.01       28.28     11.96 o 
  17   4   6     1587.50     1580.33    150.43 o 
  18   4   6     1715.80     1772.78    196.37 o 
  19   4   6     1735.58     1775.85    128.50 o 
  20   4   6      261.91      263.23     45.75 o 
  21   4   6        2.20       27.32     26.11 o 
 -21   5   6      254.32      122.86     37.24 o 
 -20   5   6     1436.13     1195.13    144.78 o 
 -19   5   6      117.22       88.23     31.47 o 
 -18   5   6       89.95       79.42     21.34 o 
 -17   5   6       62.69       51.97     18.19 o 
 -16   5   6      217.53      206.90     33.79 o 
 -15   5   6      560.89      541.59     67.65 o 
 -14   5   6      111.30      102.62     38.29 o 
 -13   5   6      106.46       84.92     32.06 o 
 -12   5   6      167.49      253.08     49.86 o 
 -11   5   6        0.24       33.05     19.50 o 
 -10   5   6     2993.44     2888.99    183.21 o 
  -9   5   6      588.61      613.08     39.92 o 
  -8   5   6      122.40      120.52     11.25 o 
  -7   5   6     1287.47     1410.99     54.65 o 
  -6   5   6     1145.78     1278.89     49.45 o 
  -5   5   6     3500.45     3620.46     59.41 o 
  -4   5   6    17830.73    18177.61    335.13 o 
  -3   5   6      359.46      415.33     27.08 o 
  -2   5   6      595.11      748.22     43.14 o 
  -1   5   6     2277.27     2448.30     41.69 o 
   0   5   6      798.51      892.44     48.14 o 
   1   5   6      846.24      907.95     46.59 o 
   2   5   6     5723.80     5727.04     70.61 o 
   3   5   6     5446.86     5318.80     56.55 o 
   4   5   6     2113.97     2254.46     30.94 o 
   5   5   6      761.88      935.79     33.68 o 
   6   5   6      232.95      292.08     14.06 o 
   7   5   6       27.21       22.44      7.19 o 
   8   5   6     5025.96     5104.52     61.54 o 
   9   5   6       82.00       84.33      8.42 o 
  10   5   6     1105.04     1078.02     55.44 o 
  11   5   6     1928.84     1975.51     86.72 o 
  12   5   6      362.97      383.42     23.06 o 
  13   5   6      509.07      468.40     28.09 o 
  14   5   6     1269.39     1244.25     54.12 o 
  15   5   6       47.85       58.78     14.92 o 
  16   5   6      175.52      159.15     24.50 o 
  17   5   6      386.50      393.77     49.47 o 
  18   5   6       36.98       91.43     29.59 o 
  19   5   6     1332.31     1333.85     88.29 o 
  20   5   6        0.40       14.95     35.51 o 
  21   5   6      285.91      295.53     37.91 o 
 -21   6   6        9.81       27.68     18.50 o 
 -20   6   6       11.72       54.11     29.47 o 
 -19   6   6      542.74      497.45     75.03 o 
 -18   6   6      496.24      459.16     58.60 o 
 -17   6   6     3553.78     3739.75     97.58 o 
 -16   6   6      400.15      378.09     45.12 o 
 -15   6   6     4533.65     4724.32    171.99 o 
 -14   6   6     3132.09     3156.29    325.42 o 
 -13   6   6     3584.06     3603.00    190.78 o 
 -12   6   6     4937.36     5487.32    149.50 o 
 -11   6   6      173.86      205.85     24.92 o 
 -10   6   6      844.97      936.48     78.44 o 
  -9   6   6      271.75      258.03     35.36 o 
  -8   6   6      128.98      127.42     15.49 o 
  -7   6   6      248.12      275.65     21.12 o 
  -6   6   6        6.73       39.70     12.40 o 
  -5   6   6       23.37       39.28     12.52 o 
  -4   6   6       97.39       90.10     14.56 o 
  -3   6   6        8.17       66.50     11.75 o 
  -2   6   6      390.64      372.28     22.40 o 
  -1   6   6        4.59       34.70      9.40 o 
   0   6   6     2124.98     2115.33     38.86 o 
   1   6   6      333.64      525.86     29.50 o 
   2   6   6     6982.39     6829.08     79.07 o 
   3   6   6     6904.98     6620.29     72.94 o 
   4   6   6     7303.82     6988.01     72.34 o 
   5   6   6     4926.83     4781.66     58.63 o 
   6   6   6      673.26      721.02     33.36 o 
   7   6   6     2122.71     1954.87     40.84 o 
   8   6   6     1185.24     1177.67     38.61 o 
   9   6   6     5847.37     5856.98     92.94 o 
  10   6   6      971.13      947.46     41.20 o 
  11   6   6     1294.13     1295.31     49.54 o 
  12   6   6     2571.41     2568.32     85.78 o 
  13   6   6       21.49       34.29     10.56 o 
  14   6   6     1009.99     1018.14     64.92 o 
  15   6   6      482.16      432.96     30.25 o 
  16   6   6     1938.83     2014.36     98.54 o 
  17   6   6     1814.65     1625.51     81.88 o 
  18   6   6      116.60      135.77     25.96 o 
  19   6   6       22.53       56.47     24.37 o 
  20   6   6      101.29      103.22     35.73 o 
  21   6   6      570.86      442.55     84.94 o 
 -20   7   6        5.23       10.70     22.65 o 
 -19   7   6      244.53      172.75     41.18 o 
 -18   7   6      484.94      434.70     49.21 o 
 -17   7   6      308.52      277.42     39.00 o 
 -16   7   6       40.79       21.29     16.06 o 
 -15   7   6      638.55      618.26     73.39 o 
 -14   7   6      351.33      398.08     67.87 o 
 -13   7   6       91.79       71.33     17.54 o 
 -12   7   6     4532.42     4838.56    153.02 o 
 -11   7   6       64.58       86.62     20.38 o 
 -10   7   6      444.18      524.81     64.19 o 
  -9   7   6      398.36      390.60     37.67 o 
  -8   7   6     1302.74     1334.49     58.99 o 
  -7   7   6     2302.66     2197.25    123.92 o 
  -6   7   6      372.53      447.28     22.63 o 
  -5   7   6     2938.02     2933.89     59.02 o 
  -4   7   6     4050.35     4167.80     58.60 o 
  -3   7   6     1857.75     1847.30     55.07 o 
  -2   7   6       26.76       56.70      9.17 o 
  -1   7   6      827.51      783.11     45.15 o 
   0   7   6     2085.74     1990.32     64.45 o 
   1   7   6      419.75      525.76     30.53 o 
   2   7   6    14613.19    14853.96    144.78 o 
   3   7   6     2794.53     2567.30     37.46 o 
   4   7   6    12921.65    12713.16    111.61 o 
   5   7   6     3957.81     3768.32     49.20 o 
   6   7   6      644.60      663.69     29.30 o 
   7   7   6      442.08      459.05     22.08 o 
   8   7   6      489.04      479.52     23.06 o 
   9   7   6        1.61       38.65     12.64 o 
  10   7   6      776.92      741.80     37.51 o 
  11   7   6      647.52      622.00     35.99 o 
  12   7   6     8582.67     9040.22    131.88 o 
  13   7   6       35.60       26.21      8.07 o 
  14   7   6     2597.20     2623.06    105.19 o 
  15   7   6      350.99      322.86     30.08 o 
  16   7   6     1378.70     1218.49     70.97 o 
  17   7   6       20.82       35.74     18.31 o 
  18   7   6      557.46      485.92     53.59 o 
  19   7   6      150.06      232.41     38.30 o 
  20   7   6      163.48      201.96     45.06 o 
 -20   8   6       53.25       50.03     22.24 o 
 -19   8   6      154.09       96.73     23.38 o 
 -18   8   6       40.50       44.33     18.56 o 
 -17   8   6        3.91       66.60     19.79 o 
 -16   8   6     1022.74      937.37    122.27 o 
 -15   8   6      214.11      182.33     26.86 o 
 -14   8   6     2064.88     1901.50    166.42 o 
 -13   8   6       90.54       58.90     19.81 o 
 -12   8   6      100.35      135.23     27.89 o 
 -11   8   6     1451.45     1258.77    103.85 o 
 -10   8   6     1338.85     1398.20    111.12 o 
  -9   8   6       51.44       84.88     12.83 o 
  -8   8   6      790.46      729.39     61.48 o 
  -7   8   6     9057.30     9232.93    113.70 o 
  -6   8   6     3930.01     3816.75     55.56 o 
  -5   8   6     6715.13     6565.67     88.55 o 
  -4   8   6     6204.00     6008.09     80.46 o 
  -3   8   6      480.85      510.28     26.15 o 
  -2   8   6     3571.40     3426.96     70.30 o 
  -1   8   6       30.38       47.61     12.05 o 
   0   8   6     2330.04     2252.54     47.93 o 
   1   8   6     9061.68     8927.97    117.57 o 
   2   8   6     5168.41     4778.50     70.28 o 
   3   8   6      252.66      269.35     16.86 o 
   4   8   6      581.82      588.03     27.90 o 
   5   8   6     3529.96     3592.18     57.88 o 
   6   8   6      881.53      969.19     42.41 o 
   7   8   6      164.73      140.13     11.84 o 
   8   8   6      583.38      550.26     27.69 o 
   9   8   6       37.94       48.48     10.87 o 
  10   8   6       83.51       73.75     17.05 o 
  11   8   6      880.97      773.81     50.16 o 
  12   8   6     9142.56     9304.44    125.84 o 
  13   8   6       15.55       31.98     10.20 o 
  14   8   6     9028.31     9864.44    174.42 o 
  15   8   6     1039.58      999.21     72.05 o 
  16   8   6     1290.90     1155.95    113.17 o 
  17   8   6     1114.44     1135.26     75.94 o 
  18   8   6      268.10      292.36     30.45 o 
  19   8   6     1237.64     1201.86    147.06 o 
  20   8   6     2347.71     2271.78    264.77 o 
 -19   9   6      131.27      129.70     30.33 o 
 -18   9   6      192.40      159.22     33.70 o 
 -17   9   6     1358.19     1294.24    143.98 o 
 -16   9   6       11.70        6.46     24.44 o 
 -15   9   6     3534.97     3756.07    182.13 o 
 -14   9   6      590.69      706.83     71.01 o 
 -13   9   6     1695.36     1780.82    117.18 o 
 -12   9   6     1687.05     1792.16    174.01 o 
 -11   9   6        8.16       34.04      9.21 o 
 -10   9   6     2258.58     2322.15    136.56 o 
  -9   9   6       96.00      106.51     19.75 o 
  -8   9   6     2364.28     2397.00     92.39 o 
  -7   9   6       37.14       47.05     11.34 o 
  -6   9   6     7816.37     7689.47     85.27 o 
  -5   9   6     2111.47     2156.08     56.21 o 
  -4   9   6     1339.73     1317.16     57.95 o 
  -3   9   6      136.73      258.75     26.10 o 
  -2   9   6     1294.91     1318.75     61.40 o 
  -1   9   6      133.10      121.42     12.68 o 
   0   9   6      805.97      874.84     46.29 o 
   1   9   6     1198.91     1347.15     69.86 o 
   2   9   6     2652.12     2727.26     48.61 o 
   3   9   6     3235.12     3075.89     49.31 o 
   4   9   6    16662.52    17568.73    152.77 o 
   5   9   6     1412.78     1552.85     53.52 o 
   6   9   6    20437.90    21142.54    181.07 o 
   7   9   6     2773.59     2669.81     45.06 o 
   8   9   6     1351.96     1389.29     56.97 o 
   9   9   6     1171.45     1124.39     62.43 o 
  10   9   6     5287.98     5302.45     75.64 o 
  11   9   6     4883.04     4867.83     95.13 o 
  12   9   6     2345.98     2362.20    113.38 o 
  13   9   6      589.42      592.65     49.74 o 
  14   9   6       34.29       35.58     14.03 o 
  15   9   6      448.08      391.59     34.66 o 
  16   9   6       76.57       59.57     16.26 o 
  17   9   6      725.29      737.94     79.43 o 
  18   9   6      334.27      339.71     53.82 o 
  19   9   6      596.40      516.65     70.43 o 
 -19  10   6      792.74      520.00    135.05 o 
 -18  10   6      608.94      457.12     90.37 o 
 -17  10   6      257.75      246.19     37.80 o 
 -16  10   6        1.85       13.48     29.97 o 
 -15  10   6      157.21      147.30     36.62 o 
 -14  10   6       12.41       41.76     18.90 o 
 -13  10   6      537.24      680.76     78.68 o 
 -12  10   6      920.89      873.32     51.92 o 
 -11  10   6     1929.49     1872.20    157.90 o 
 -10  10   6       18.75       42.88     14.87 o 
  -9  10   6     5588.85     5788.15    206.77 o 
  -8  10   6     1925.53     1915.96     90.57 o 
  -7  10   6     4126.14     4131.87     65.99 o 
  -6  10   6     3769.28     3703.13     53.28 o 
  -5  10   6     9354.19     9646.90    123.58 o 
  -4  10   6     8415.08     8869.93     92.52 o 
  -3  10   6     5139.26     5157.49     80.52 o 
  -2  10   6     1285.46     1280.72     47.88 o 
  -1  10   6     3947.31     3817.04     57.39 o 
   0  10   6     1259.79     1337.11     55.40 o 
   1  10   6     3315.74     3374.25     54.39 o 
   2  10   6     1799.67     1804.74     76.08 o 
   3  10   6      154.62      171.80     13.35 o 
   4  10   6     2449.72     2412.90     52.38 o 
   5  10   6       11.18       36.18      9.20 o 
   6  10   6     1560.35     1515.00     56.59 o 
   7  10   6     2265.46     2454.37     97.65 o 
   8  10   6      356.30      314.97     26.98 o 
   9  10   6      837.94      774.84     41.87 o 
  10  10   6      543.01      530.77     36.05 o 
  11  10   6     3561.89     3569.11     45.28 o 
  12  10   6     6619.95     7043.46    132.36 o 
  13  10   6       32.20       27.05     10.53 o 
  14  10   6      365.25      438.11     62.42 o 
  15  10   6      250.09      230.00     30.90 o 
  16  10   6     2057.45     2072.10    179.70 o 
  17  10   6       17.04       60.68     22.53 o 
  18  10   6     2505.70     2801.26    162.83 o 
 -18  11   6      205.17      221.95     50.63 o 
 -17  11   6       60.87       73.08     25.19 o 
 -16  11   6      595.41      486.57     76.02 o 
 -15  11   6     4517.04     4733.51    182.51 o 
 -14  11   6       20.70       39.96     33.02 o 
 -13  11   6     5839.76     6125.87    173.74 o 
 -12  11   6      429.33      327.84     43.82 o 
 -11  11   6      535.25      509.66     49.83 o 
 -10  11   6     1237.04     1188.39     67.42 o 
  -9  11   6     6031.93     5928.62    125.07 o 
  -8  11   6      797.41      770.18     38.55 o 
  -7  11   6      827.45      822.09     36.13 o 
  -6  11   6     5726.18     5786.09     85.67 o 
  -5  11   6      451.35      467.49     35.23 o 
  -4  11   6    12619.87    12587.42    169.76 o 
  -3  11   6      379.88      340.88     19.69 o 
  -2  11   6     6308.61     6372.14    106.32 o 
  -1  11   6     3543.17     3539.53     56.95 o 
   0  11   6      187.34      173.85     18.51 o 
   1  11   6    15067.18    15597.76    180.44 o 
   2  11   6      436.41      451.20     28.90 o 
   3  11   6    11917.18    11988.38    124.02 o 
   4  11   6       31.60       54.36     12.12 o 
   5  11   6      661.52      685.50     33.36 o 
   6  11   6    16583.44    17418.79    185.56 o 
   7  11   6      104.37      130.68     18.43 o 
   8  11   6    13260.86    14184.77    167.43 o 
   9  11   6      856.81      848.31     60.78 o 
  10  11   6       95.06       96.93     14.13 o 
  11  11   6      858.67      660.19     55.89 o 
  12  11   6        5.45       23.22     10.28 o 
  13  11   6     1024.70      869.76     77.27 o 
  14  11   6      702.89      624.51     67.17 o 
  15  11   6       86.41      106.38     23.56 o 
  16  11   6     2573.85     2872.90    181.33 o 
  17  11   6       30.95       20.66     15.03 o 
  18  11   6      621.40      478.76    145.70 o 
 -17  12   6      720.24      466.07    106.03 o 
 -16  12   6     1906.89     1805.34    213.76 o 
 -15  12   6      614.40      642.47    117.04 o 
 -14  12   6     3665.87     4187.65    319.31 o 
 -13  12   6     3360.45     3515.64     91.83 o 
 -12  12   6       13.29       19.77     31.00 o 
 -11  12   6    11925.88    13185.56    170.96 o 
 -10  12   6      135.03      111.64     23.09 o 
  -9  12   6    15097.24    16564.50    507.27 o 
  -8  12   6       96.66       72.04     26.50 o 
  -7  12   6     2733.67     2849.02    153.60 o 
  -6  12   6      415.65      392.09     28.90 o 
  -5  12   6     1601.37     1796.44     89.67 o 
  -4  12   6     3055.94     3030.11     86.66 o 
  -3  12   6     1915.68     1996.54    117.59 o 
  -2  12   6     1911.11     1919.26    125.31 o 
  -1  12   6       74.91       98.37     32.18 o 
   0  12   6      682.20      757.56     57.97 o 
   1  12   6      660.55      607.75     45.10 o 
   2  12   6      705.44      606.96     43.47 o 
   3  12   6     9872.76    10029.26    138.68 o 
   4  12   6      342.78      309.06     19.72 o 
   5  12   6     4083.84     4075.29     72.23 o 
   6  12   6      987.71      898.90     54.80 o 
   7  12   6      180.78      191.98     22.21 o 
   8  12   6     1732.16     1638.61     85.67 o 
   9  12   6     4731.81     4921.50    100.63 o 
  10  12   6     5644.17     5983.45    134.53 o 
  11  12   6     1573.84     1366.14    109.40 o 
  12  12   6     2343.18     2384.62    107.30 o 
  13  12   6       87.38       71.92     19.86 o 
  14  12   6       60.71       60.64     19.14 o 
  15  12   6        6.16       55.11     17.69 o 
  16  12   6      681.36      705.66     79.46 o 
  17  12   6      261.24      189.21     61.75 o 
 -16  13   6      665.78      377.50     97.57 o 
 -15  13   6     1044.61      956.32    175.89 o 
 -14  13   6      182.12      177.13     37.36 o 
 -13  13   6     1855.86     1749.56    266.47 o 
 -12  13   6     3250.65     3711.32    336.04 o 
 -11  13   6     2418.75     2143.44    276.20 o 
 -10  13   6     3301.03     3678.03    328.17 o 
  -9  13   6       17.32       25.09     20.95 o 
  -8  13   6      881.79      877.36     61.78 o 
  -7  13   6        6.09       30.18      7.93 o 
  -6  13   6    12327.25    13418.78    245.68 o 
  -5  13   6       53.55       66.02     22.78 o 
  -4  13   6     8480.97     8784.37    158.06 o 
  -3  13   6      524.59      494.93     36.19 o 
  -2  13   6     4752.05     4863.05     98.71 o 
  -1  13   6     3622.50     3776.79     97.54 o 
   0  13   6      141.41      138.85     22.90 o 
   1  13   6     7585.55     8319.26    152.78 o 
   2  13   6       31.32       50.02     47.07 o 
   3  13   6     4120.62     4315.85    101.04 o 
   4  13   6       19.69       36.79     18.04 o 
   5  13   6     8287.32     8400.36    139.01 o 
   6  13   6       10.82       37.17     10.86 o 
   7  13   6      108.62       86.78     13.66 o 
   8  13   6      824.86      686.83     61.53 o 
   9  13   6     1130.78     1093.76     80.40 o 
  10  13   6      255.33      185.85     27.68 o 
  11  13   6      794.00      672.87     86.03 o 
  12  13   6      407.19      429.06     40.47 o 
  13  13   6     1877.83     1740.62    198.09 o 
  14  13   6       67.35       96.05     21.27 o 
  15  13   6     2978.93     2917.89    249.32 o 
  16  13   6      135.40      112.21     32.11 o 
 -15  14   6        5.93       61.52     34.95 o 
 -14  14   6     1149.11     1155.92    196.99 o 
 -13  14   6      345.00      327.69     55.93 o 
 -12  14   6      628.40      744.23     86.26 o 
 -11  14   6      921.46      979.11    103.04 o 
 -10  14   6      813.82     1087.94    107.22 o 
  -9  14   6      835.40      835.08     59.31 o 
  -8  14   6      937.80      842.04     73.35 o 
  -7  14   6     1101.84     1171.52     86.56 o 
  -6  14   6        3.88       13.49     12.06 o 
  -5  14   6      864.30      768.15     67.61 o 
  -4  14   6      559.81      555.98     45.11 o 
  -3  14   6      386.28      401.88     34.69 o 
  -2  14   6       15.82       65.85     26.93 o 
  -1  14   6       29.44       50.55     28.62 o 
   0  14   6      418.36      474.80     38.89 o 
   1  14   6      895.62     1040.20     74.87 o 
   2  14   6     2042.69     1973.05     88.37 o 
   3  14   6      550.90      536.14     44.55 o 
   4  14   6     1694.37     1745.31     82.64 o 
   5  14   6     1055.03     1015.57     68.83 o 
   6  14   6     1843.40     1711.42     52.83 o 
   7  14   6     1449.84     1432.79     88.57 o 
   8  14   6      633.81      720.05     71.18 o 
   9  14   6     3637.58     3997.64    130.30 o 
  10  14   6     1151.85     1106.69    121.25 o 
  11  14   6      487.86      584.13     56.16 o 
  12  14   6      362.67      273.48     31.34 o 
  13  14   6        2.85       40.61     14.15 o 
  14  14   6      134.90      135.10     41.69 o 
 -13  15   6      233.76      192.46     49.14 o 
 -12  15   6       12.68       29.87     30.58 o 
 -11  15   6       58.75       74.82     49.27 o 
 -10  15   6       36.86       76.79     21.83 o 
  -9  15   6       16.95       19.95     22.90 o 
  -8  15   6      923.68      867.20    140.84 o 
  -7  15   6      242.08      142.00     54.88 o 
  -6  15   6     2650.69     3018.68    116.76 o 
  -5  15   6     1491.76     1597.03    128.85 o 
  -4  15   6     4671.41     5030.69    102.70 o 
  -3  15   6      354.83      335.81     36.00 o 
  -2  15   6       89.72       99.32     22.37 o 
  -1  15   6     2027.78     2017.11    149.51 o 
   0  15   6      851.66      821.00     73.47 o 
   1  15   6        0.29       63.06     17.90 o 
   2  15   6      265.27      233.38     41.10 o 
   3  15   6     1272.09     1344.97     86.34 o 
   4  15   6      471.57      414.51     36.00 o 
   5  15   6     1634.44     1537.09    121.33 o 
   6  15   6       82.87       58.90     27.44 o 
   7  15   6       15.67       55.96     25.22 o 
   8  15   6     1211.35     1276.82    120.60 o 
   9  15   6       74.84       80.44     17.91 o 
  10  15   6      880.58      813.08     80.41 o 
  11  15   6      427.22      466.55     51.14 o 
  12  15   6      484.67      518.54     64.39 o 
  13  15   6     1711.89     1741.72     87.98 o 
 -11  16   6      592.13      498.42     74.15 o 
 -10  16   6      627.35      561.87     74.33 o 
  -9  16   6        1.71       21.56     34.72 o 
  -8  16   6      369.09      336.45     55.84 o 
  -7  16   6     1681.65     1371.32    173.00 o 
  -6  16   6        4.58       21.48     18.30 o 
  -5  16   6     2021.34     1946.59    123.46 o 
  -4  16   6      144.03      160.87     30.56 o 
  -3  16   6      167.04      109.07     22.00 o 
  -2  16   6     4782.60     4903.66    156.88 o 
  -1  16   6     1532.15     1485.10    153.98 o 
   0  16   6     4581.09     5291.02    202.92 o 
   1  16   6     2832.18     2831.42    116.38 o 
   2  16   6      991.34     1050.19     86.07 o 
   3  16   6      847.97      803.63     71.22 o 
   4  16   6      714.45      758.67     65.76 o 
   5  16   6      649.31      552.68     68.86 o 
   6  16   6     1724.12     1854.66    163.18 o 
   7  16   6       82.80       28.32     13.60 o 
   8  16   6        9.74       58.40     28.29 o 
   9  16   6       33.62       40.11     16.20 o 
  10  16   6        2.06       23.13     20.69 o 
  11  16   6      106.36      126.15     15.33 o 
  -9  17   6      109.35       78.48     23.57 o 
  -8  17   6     1000.75      908.45    124.72 o 
  -7  17   6      100.94      108.11     42.77 o 
  -6  17   6      858.62      743.57     93.60 o 
  -5  17   6      146.35      102.72     29.48 o 
  -4  17   6     3831.78     4127.05    126.31 o 
  -3  17   6      948.52      723.20    103.98 o 
  -2  17   6     2691.72     3056.15    112.62 o 
  -1  17   6     1520.48     1342.82    124.62 o 
   0  17   6      281.78      220.63     31.26 o 
   1  17   6       13.60       31.10     18.56 o 
   2  17   6        3.52       35.69     13.88 o 
   3  17   6      576.85      462.92     55.56 o 
   4  17   6      352.86      391.37     45.09 o 
   5  17   6        3.98       37.96     28.05 o 
   6  17   6      112.99      113.66     41.57 o 
   7  17   6       44.69       30.79     17.61 o 
   8  17   6      495.78      457.84     56.50 o 
   9  17   6      709.06      566.21     81.92 o 
  -6  18   6        2.62       88.43     38.97 o 
  -5  18   6      701.79      645.48    121.25 o 
  -4  18   6      132.18       91.61     23.20 o 
  -3  18   6       21.93       39.42     21.62 o 
  -2  18   6     2819.47     3054.56    226.77 o 
  -1  18   6      317.28      244.13     24.32 o 
   0  18   6     3009.14     3153.03    181.18 o 
   1  18   6       53.20       57.13     20.65 o 
   2  18   6     1066.96      988.18    107.56 o 
   3  18   6       53.31      105.46     39.96 o 
   4  18   6       23.67       87.38     21.86 o 
   5  18   6       70.25       86.91     32.07 o 
 -22   1   7      269.89      133.62     55.31 o 
 -21   1   7      779.67      485.89    109.60 o 
 -20   1   7      195.45      171.52     37.12 o 
 -19   1   7     1698.36     1540.29    139.26 o 
 -18   1   7        7.56       30.41     15.77 o 
 -17   1   7      302.59      283.84     34.70 o 
 -16   1   7       11.55       23.48      8.28 o 
 -15   1   7     1754.62     1730.67     62.58 o 
 -14   1   7     3507.12     3576.99    122.24 o 
 -13   1   7       21.70       30.51     17.61 o 
 -12   1   7      195.21      198.21     23.41 o 
 -11   1   7       10.12       40.39      9.72 o 
 -10   1   7     2609.54     2504.84     48.60 o 
  -9   1   7      211.37      143.43     11.66 o 
  -8   1   7     3065.81     2668.46    100.91 o 
  -7   1   7     1560.86     1569.80     30.40 o 
  -6   1   7      948.11      930.38     27.39 o 
  -5   1   7     7031.03     7493.92    118.52 o 
  -4   1   7     2859.04     2915.04     40.12 o 
  -3   1   7     1245.31     1234.13     40.50 o 
  -2   1   7     6891.45     6404.78     81.97 o 
  -1   1   7     1011.72     1203.44     76.17 o 
   0   1   7     2461.53     2573.54     54.97 o 
   1   1   7      944.76     1109.03     75.27 o 
   2   1   7      212.00      217.03     13.53 o 
   3   1   7      505.50      584.49     36.09 o 
   4   1   7        3.48       26.86     10.49 o 
   5   1   7    11895.55    12257.85    140.13 o 
   6   1   7       46.29       68.69     10.53 o 
   7   1   7    14077.68    14505.17    128.68 o 
   8   1   7      492.97      473.86     20.89 o 
   9   1   7      386.27      375.49     20.60 o 
  10   1   7       25.43       38.59     13.42 o 
  11   1   7      374.39      371.57     25.82 o 
  12   1   7     2752.88     2610.25    114.32 o 
  13   1   7     2316.22     2159.17    123.79 o 
  14   1   7      163.40      123.91     25.93 o 
  15   1   7      914.04      769.16     57.57 o 
  16   1   7      113.09       91.18     23.83 o 
  17   1   7      862.07      996.32    124.95 o 
  18   1   7      247.82      339.60     53.55 o 
  19   1   7      225.18      242.40     39.05 o 
  20   1   7      942.34      749.17    161.26 o 
  21   1   7      221.23      220.05     32.13 o 
  22   1   7       13.45       78.32     26.45 o 
 -22   2   7     1542.64     1476.07    112.98 o 
 -21   2   7      209.39      102.92     30.12 o 
 -20   2   7      677.34      493.00    108.93 o 
 -19   2   7       97.70       51.67     12.03 o 
 -18   2   7      830.82      748.70     41.18 o 
 -17   2   7       50.66       35.56     11.89 o 
 -16   2   7      428.26      374.28     38.62 o 
 -15   2   7      764.41      698.15     63.09 o 
 -14   2   7        3.33       48.25     12.08 o 
 -13   2   7       65.12      104.18     15.54 o 
 -12   2   7     2643.19     2820.08     65.61 o 
 -11   2   7     8915.76     9436.09    144.65 o 
 -10   2   7     1536.07     1418.67     63.78 o 
  -9   2   7     4236.42     4568.73     81.94 o 
  -8   2   7     2969.63     3039.44     82.98 o 
  -7   2   7     3570.74     3571.86     41.03 o 
  -6   2   7      483.22      496.96     23.00 o 
  -5   2   7    26808.12    27612.32    211.19 o 
  -4   2   7     1959.76     1990.27     32.23 o 
  -3   2   7    19830.39    20621.85    262.79 o 
  -2   2   7     1505.07     1453.23     36.81 o 
  -1   2   7     2379.68     2684.35     50.19 o 
   0   2   7       32.46       19.41     12.92 o 
   1   2   7    27649.78    27824.84    154.69 o 
   2   2   7      258.33      337.13     23.02 o 
   3   2   7    11487.49    11609.89    119.20 o 
   4   2   7        1.32       28.66     13.17 o 
   5   2   7     2703.39     2850.26     52.51 o 
   6   2   7    11377.58    12225.33    121.56 o 
   7   2   7     2335.63     2343.51     61.02 o 
   8   2   7     4174.47     3888.53     40.31 o 
   9   2   7    12321.12    12657.37    146.64 o 
  10   2   7     1077.26     1048.49     45.55 o 
  11   2   7     9874.17    10399.80    107.95 o 
  12   2   7     2694.13     2372.35     99.81 o 
  13   2   7      191.62      204.01     23.47 o 
  14   2   7     1468.99     1600.13    119.76 o 
  15   2   7     1978.06     1946.91    126.38 o 
  16   2   7     6080.02     6315.85    138.42 o 
  17   2   7     2549.62     2774.57    179.40 o 
  18   2   7     2026.38     1904.16    139.78 o 
  19   2   7      144.53      125.52     37.86 o 
  20   2   7      328.65      366.31     61.50 o 
  21   2   7      718.41      696.73     64.65 o 
 -22   3   7     3783.95     4503.94    136.89 o 
 -21   3   7      790.75      597.43     96.08 o 
 -20   3   7     4143.87     4378.52    193.27 o 
 -19   3   7     2673.15     2822.81    131.77 o 
 -18   3   7       27.11       40.49      9.22 o 
 -17   3   7      758.97      680.72     26.05 o 
 -16   3   7     1451.28     1342.72     41.75 o 
 -15   3   7     3598.73     3503.48     87.68 o 
 -14   3   7     3485.76     3428.58     96.28 o 
 -13   3   7      578.41      673.99     67.07 o 
 -12   3   7    12752.66    13107.59    314.76 o 
 -11   3   7     2202.67     2185.76     80.62 o 
 -10   3   7     1466.96     1471.73     50.68 o 
  -9   3   7     4053.01     3955.14    126.66 o 
  -8   3   7      905.94      942.02     35.45 o 
  -7   3   7      542.24      521.14     23.48 o 
  -6   3   7     4107.48     4102.43     48.42 o 
  -5   3   7     2195.56     1952.26     72.27 o 
  -4   3   7     4459.00     4308.15     60.34 o 
  -3   3   7    38816.48    39578.33    309.44 o 
  -2   3   7     7923.07     7786.76     90.55 o 
  -1   3   7    44772.52    47681.55    381.43 o 
   0   3   7     1381.49     1322.08     71.30 o 
   1   3   7    41240.36    43861.98    236.99 o 
   2   3   7     2678.07     2834.96     45.55 o 
   3   3   7     6124.39     5912.93     78.51 o 
   4   3   7      145.72      130.82     12.31 o 
   5   3   7    42946.00    45483.66    229.52 o 
   6   3   7     3587.19     3838.05     46.31 o 
   7   3   7    15704.65    15773.17    129.94 o 
   8   3   7      664.71      722.07     28.54 o 
   9   3   7     7937.96     8053.00    100.08 o 
  10   3   7      687.91      692.50     36.84 o 
  11   3   7      736.00      757.07     39.93 o 
  12   3   7     1523.27     1584.47     68.38 o 
  13   3   7     2678.53     2707.82     99.42 o 
  14   3   7     2511.76     2432.72    118.45 o 
  15   3   7      107.20      112.21     30.81 o 
  16   3   7     4060.73     4117.00    149.27 o 
  17   3   7      190.02      214.80     30.04 o 
  18   3   7      817.71      987.98    122.28 o 
  19   3   7      345.63      331.02     52.12 o 
  20   3   7      226.78      226.15     47.37 o 
  21   3   7      189.67      108.26     31.65 o 
 -21   4   7      702.70      409.63     93.51 o 
 -20   4   7      858.73      723.98    111.52 o 
 -19   4   7     2259.61     2528.56    245.75 o 
 -18   4   7      392.97      376.55     39.47 o 
 -17   4   7    10234.05    11417.17    214.66 o 
 -16   4   7     5024.22     5118.15    303.74 o 
 -15   4   7     9507.78     9854.00    224.74 o 
 -14   4   7     7599.40     8110.41    171.45 o 
 -13   4   7    10284.91    10379.76    236.25 o 
 -12   4   7    11698.09    12202.75    241.89 o 
 -11   4   7     2617.51     2446.25    150.85 o 
 -10   4   7     3104.72     2997.12    102.09 o 
  -9   4   7     4639.64     4596.27    154.69 o 
  -8   4   7     9153.67     8685.07    153.22 o 
  -7   4   7    27120.55    28603.40    257.04 o 
  -6   4   7    22143.06    23575.84    163.56 o 
  -5   4   7    50595.97    52662.53    447.68 o 
  -4   4   7     3542.49     3436.74     64.42 o 
  -3   4   7    26156.03    26269.36    195.06 o 
  -2   4   7      190.80      208.38     13.98 o 
  -1   4   7    22861.26    24331.06    159.35 o 
   0   4   7     1457.72     1477.88     37.36 o 
   1   4   7       46.01       97.67     16.73 o 
   2   4   7        3.55       34.20      9.65 o 
   3   4   7     9969.92    10925.20    133.11 o 
   4   4   7     2257.66     2135.89     35.16 o 
   5   4   7      257.90      282.36     15.67 o 
   6   4   7     1502.07     1689.65     47.00 o 
   7   4   7      172.99      209.75     12.79 o 
   8   4   7     2126.47     2111.49     53.36 o 
   9   4   7      257.71      332.02     20.04 o 
  10   4   7      251.35      264.06     17.98 o 
  11   4   7     3948.30     3951.44     79.77 o 
  12   4   7     3160.02     3190.79     90.90 o 
  13   4   7    21508.49    23117.22    301.51 o 
  14   4   7     4828.71     4652.56    171.14 o 
  15   4   7     7775.50     8052.72    155.33 o 
  16   4   7      853.83      723.19     78.16 o 
  17   4   7      326.42      374.44     42.59 o 
  18   4   7      383.44      382.73     62.28 o 
  19   4   7      389.71      288.88     53.94 o 
  20   4   7        4.13       97.37     18.04 o 
  21   4   7      105.51      134.22     38.27 o 
 -21   5   7     2788.76     3006.63    162.23 o 
 -20   5   7      622.72      489.68     84.29 o 
 -19   5   7     1605.91     1564.77    184.00 o 
 -18   5   7     1114.35      944.84    137.70 o 
 -17   5   7     1861.15     1812.63    108.47 o 
 -16   5   7     2858.19     3037.88    132.78 o 
 -15   5   7     3908.74     3826.40    112.94 o 
 -14   5   7        8.70       40.89     22.44 o 
 -13   5   7     1670.07     1817.24    204.29 o 
 -12   5   7     3923.92     3785.82    103.19 o 
 -11   5   7     5851.82     6035.14    152.15 o 
 -10   5   7     5230.54     5294.83    141.56 o 
  -9   5   7       23.61       45.47     15.03 o 
  -8   5   7     6004.28     6148.68     97.25 o 
  -7   5   7     6848.14     6454.22    123.90 o 
  -6   5   7      501.53      504.17     29.23 o 
  -5   5   7    35466.88    36241.21    359.62 o 
  -4   5   7     3501.76     3304.45     47.68 o 
  -3   5   7    14319.44    14139.35    166.44 o 
  -2   5   7       43.26       61.26     10.21 o 
  -1   5   7      541.24      414.24     23.31 o 
   0   5   7        3.02       32.62      9.59 o 
   1   5   7    11382.80    11478.70    140.20 o 
   2   5   7      149.66      130.71     11.79 o 
   3   5   7    44598.84    45878.39    291.51 o 
   4   5   7     4913.35     5091.02     59.67 o 
   5   5   7    36005.20    37990.73    256.86 o 
   6   5   7       59.19       83.65      9.27 o 
   7   5   7     5238.69     5394.06     68.19 o 
   8   5   7      554.85      575.18     30.82 o 
   9   5   7     7096.81     7284.65     92.99 o 
  10   5   7    10672.98    11111.43    114.43 o 
  11   5   7      265.01      273.75     16.94 o 
  12   5   7    19242.79    19700.94    243.85 o 
  13   5   7      209.54      195.03     20.18 o 
  14   5   7     1557.58     1648.51     75.94 o 
  15   5   7        5.85       16.62     10.67 o 
  16   5   7      987.02      800.12     74.82 o 
  17   5   7       10.39       28.41      9.62 o 
  18   5   7      150.73      164.92     31.69 o 
  19   5   7       36.51       81.34     38.99 o 
  20   5   7       45.32       99.09     27.74 o 
  21   5   7      287.22      188.97     40.50 o 
 -21   6   7      586.55      354.38    102.55 o 
 -20   6   7      324.05      274.44     44.91 o 
 -19   6   7       83.47       95.52     24.29 o 
 -18   6   7      116.62      158.18     30.37 o 
 -17   6   7     4471.67     4595.36    130.42 o 
 -16   6   7     1245.48     1026.76    144.59 o 
 -15   6   7     8583.14     9147.74    281.42 o 
 -14   6   7     1059.23     1077.61     91.08 o 
 -13   6   7    13109.95    13835.34    330.95 o 
 -12   6   7     1672.66     1888.44    161.17 o 
 -11   6   7     3792.93     4079.41    278.43 o 
 -10   6   7     1802.04     1809.23     97.21 o 
  -9   6   7     2681.23     2579.39    140.42 o 
  -8   6   7    14263.23    14152.05    177.37 o 
  -7   6   7     9464.30     9091.60    144.40 o 
  -6   6   7     9930.28     9442.57    162.01 o 
  -5   6   7    38160.49    37705.68    319.79 o 
  -4   6   7     6288.65     6628.49     88.51 o 
  -3   6   7     1677.41     1387.86     82.42 o 
  -2   6   7      696.56      845.42     40.87 o 
  -1   6   7     1695.66     1482.05     53.04 o 
   0   6   7     1867.44     2044.73     45.72 o 
   1   6   7       12.11       19.42     12.08 o 
   2   6   7       38.03       26.04     10.13 o 
   3   6   7     2174.92     2006.58     69.33 o 
   4   6   7      740.18      740.68     31.59 o 
   5   6   7     3691.16     3391.44     47.71 o 
   6   6   7      128.29      167.97      9.72 o 
   7   6   7      115.97      144.52     10.00 o 
   8   6   7     1101.86     1041.07     41.88 o 
   9   6   7      529.98      479.71     24.32 o 
  10   6   7     6070.00     6123.41     96.35 o 
  11   6   7    27122.17    28793.33    293.83 o 
  12   6   7      423.55      499.16     32.62 o 
  13   6   7    26425.02    28184.24    502.72 o 
  14   6   7     3041.00     3229.28    105.12 o 
  15   6   7     8007.93     8578.72    181.27 o 
  16   6   7     1774.15     1711.18     80.14 o 
  17   6   7      469.87      429.85     51.74 o 
  18   6   7       26.35       47.14     18.47 o 
  19   6   7     1356.79     1140.70    174.33 o 
  20   6   7      850.35      683.53    110.21 o 
 -20   7   7      277.21      232.31     45.82 o 
 -19   7   7     3295.35     3574.51    303.18 o 
 -18   7   7     3304.72     3437.07    133.97 o 
 -17   7   7     4781.21     5103.67    178.06 o 
 -16   7   7     4404.61     4125.45    282.91 o 
 -15   7   7     1793.71     1722.53    118.60 o 
 -14   7   7      837.59      802.71     93.25 o 
 -13   7   7      204.86      164.17     29.96 o 
 -12   7   7     2180.94     2299.69    187.42 o 
 -11   7   7      316.02      295.75     50.92 o 
 -10   7   7       25.87       54.08     35.74 o 
  -9   7   7     3232.93     3223.60     71.87 o 
  -8   7   7       93.89       94.00     13.68 o 
  -7   7   7      964.66     1001.64     35.49 o 
  -6   7   7     2662.49     2644.86     74.79 o 
  -5   7   7     5050.80     4968.92     77.91 o 
  -4   7   7     5530.61     5535.19     89.52 o 
  -3   7   7     5876.93     5528.76     87.94 o 
  -2   7   7      454.04      530.32     29.27 o 
  -1   7   7     2375.29     2333.65     98.24 o 
   0   7   7     1917.53     1854.72     55.05 o 
   1   7   7     4789.34     4521.91     83.38 o 
   2   7   7     3459.36     3426.37     58.62 o 
   3   7   7    19154.91    19235.87    137.41 o 
   4   7   7      428.92      462.87     22.16 o 
   5   7   7    10000.47     9875.94     96.56 o 
   6   7   7      922.86      979.89     39.33 o 
   7   7   7     3520.44     3531.36     69.89 o 
   8   7   7     1661.82     1607.10     46.76 o 
   9   7   7     5957.03     5919.07     83.92 o 
  10   7   7      380.25      404.12     21.68 o 
  11   7   7     4423.71     4626.36     83.90 o 
  12   7   7       72.41       34.89     16.33 o 
  13   7   7      180.98      162.43     17.08 o 
  14   7   7     5562.24     5688.58    137.63 o 
  15   7   7      775.92      751.76     61.04 o 
  16   7   7     2977.84     2924.80     71.55 o 
  17   7   7     2234.09     1936.91    133.04 o 
  18   7   7     2397.47     2280.60    134.88 o 
  19   7   7     2022.70     2337.12    170.11 o 
  20   7   7      879.00      582.95     92.06 o 
 -20   8   7       13.65       23.73     14.87 o 
 -19   8   7      638.45      433.41     86.00 o 
 -18   8   7      117.73      102.28     19.58 o 
 -17   8   7        5.59       16.68     19.76 o 
 -16   8   7      489.07      461.60     90.75 o 
 -15   8   7     1156.25     1111.31    133.69 o 
 -14   8   7      693.65      765.16     97.53 o 
 -13   8   7     3588.43     3732.34    280.85 o 
 -12   8   7     1534.15     1647.21    150.49 o 
 -11   8   7     4097.59     4349.27    175.12 o 
 -10   8   7      125.57      124.56     20.32 o 
  -9   8   7     2285.44     2322.87    129.75 o 
  -8   8   7     6969.06     7005.98    125.35 o 
  -7   8   7     8683.17     8840.89     95.29 o 
  -6   8   7    14098.93    14312.07    147.15 o 
  -5   8   7    21380.35    21716.65    220.42 o 
  -4   8   7       17.72       18.46     11.40 o 
  -3   8   7     2899.91     2696.66     45.73 o 
  -2   8   7      950.93      996.47     44.34 o 
  -1   8   7       23.34       21.60      9.16 o 
   0   8   7     2651.08     2609.51     60.03 o 
   1   8   7     5121.76     4850.33     73.68 o 
   2   8   7      539.77      596.12     30.14 o 
   3   8   7     5005.32     4939.43     69.66 o 
   4   8   7     9207.90     9371.79     87.19 o 
   5   8   7      458.42      479.08     20.88 o 
   6   8   7     3008.74     2978.95     61.23 o 
   7   8   7      356.52      415.20     20.97 o 
   8   8   7     1022.13      970.39     42.80 o 
   9   8   7     2755.52     2790.94     61.92 o 
  10   8   7     3758.06     3650.77     63.03 o 
  11   8   7    11661.55    12422.52    164.55 o 
  12   8   7       90.75       92.27     11.14 o 
  13   8   7     2734.96     2843.55     84.55 o 
  14   8   7     2081.80     2027.54    104.57 o 
  15   8   7     2001.18     1993.48     82.53 o 
  16   8   7     4582.03     4627.76    120.31 o 
  17   8   7      135.66      130.72     26.80 o 
  18   8   7       97.71      108.34     22.71 o 
  19   8   7     2520.81     2554.50    199.92 o 
 -19   9   7      366.51      253.54     55.18 o 
 -18   9   7       56.86       47.51     25.56 o 
 -17   9   7       12.89       43.22     22.94 o 
 -16   9   7      882.97      846.84    108.82 o 
 -15   9   7      296.39      295.98     92.43 o 
 -14   9   7     1774.07     1751.05    143.60 o 
 -13   9   7      837.32      853.56     99.31 o 
 -12   9   7     4070.07     4530.89    182.62 o 
 -11   9   7      484.82      423.27     53.06 o 
 -10   9   7       23.63       12.81     16.54 o 
  -9   9   7      786.61      818.60     59.01 o 
  -8   9   7       57.93       81.84     16.99 o 
  -7   9   7      178.58      203.70     22.22 o 
  -6   9   7     2300.33     2307.93     91.40 o 
  -5   9   7     2733.70     2703.38     43.35 o 
  -4   9   7     9143.55     9359.01    123.36 o 
  -3   9   7     7785.04     7992.28    108.81 o 
  -2   9   7     2462.32     2391.75     45.39 o 
  -1   9   7    17824.01    17979.96    185.04 o 
   0   9   7      136.04      179.48     13.92 o 
   1   9   7     3931.79     3755.30    101.19 o 
   2   9   7        0.48       19.62      9.65 o 
   3   9   7      263.51      263.93     22.40 o 
   4   9   7      270.46      220.95     14.17 o 
   5   9   7      701.79      672.26     30.87 o 
   6   9   7     5189.79     5105.84    105.70 o 
   7   9   7     4202.95     4187.41     53.96 o 
   8   9   7     4402.63     4195.00     64.32 o 
   9   9   7    10110.03    10585.88    131.33 o 
  10   9   7       79.18       46.79     11.11 o 
  11   9   7     1399.90     1252.72     76.66 o 
  12   9   7      411.51      326.61     30.54 o 
  13   9   7      585.90      577.08     40.97 o 
  14   9   7      795.38      774.13     51.46 o 
  15   9   7      887.89      893.60    118.23 o 
  16   9   7       90.47       53.57     25.29 o 
  17   9   7        0.51       27.03     17.15 o 
  18   9   7     1975.27     2197.05     87.05 o 
  19   9   7      135.25      160.36     44.17 o 
 -18  10   7      419.83      282.20     50.67 o 
 -17  10   7      828.76      644.61    109.32 o 
 -16  10   7     1578.27     1485.12    163.14 o 
 -15  10   7      147.07      126.59     26.49 o 
 -14  10   7     3706.36     3892.14    108.63 o 
 -13  10   7     1060.25     1132.59    136.91 o 
 -12  10   7      150.57      197.04     38.19 o 
 -11  10   7      294.51      278.62     32.00 o 
 -10  10   7     1046.39     1009.33     71.48 o 
  -9  10   7       35.95       37.43     15.79 o 
  -8  10   7     1927.46     1910.96     82.63 o 
  -7  10   7       17.35       43.48      9.31 o 
  -6  10   7     2462.59     2374.65     49.19 o 
  -5  10   7      192.36      184.68     13.71 o 
  -4  10   7       28.52       39.79     12.79 o 
  -3  10   7     1097.30     1027.94     46.05 o 
  -2  10   7     3790.74     3610.34     67.34 o 
  -1  10   7      652.52      657.21     41.51 o 
   0  10   7      182.04      223.81     25.18 o 
   1  10   7        0.70       35.77     14.40 o 
   2  10   7     5725.13     5788.60     96.28 o 
   3  10   7     3442.41     3305.28     59.41 o 
   4  10   7    12546.77    12839.87    133.35 o 
   5  10   7    28644.76    29628.16    400.12 o 
   6  10   7     7497.80     7653.72    107.17 o 
   7  10   7     1572.54     1657.59     70.29 o 
   8  10   7     3156.58     3270.98     78.81 o 
   9  10   7      105.17       74.85     17.45 o 
  10  10   7     2922.55     3075.49     79.44 o 
  11  10   7      443.54      372.04     26.11 o 
  12  10   7     1056.26      906.54     51.18 o 
  13  10   7      214.71      187.59     22.07 o 
  14  10   7      239.01      171.05     22.12 o 
  15  10   7      241.75      220.02     28.23 o 
  16  10   7     1264.73     1346.53    161.69 o 
  17  10   7      138.43      148.99     24.33 o 
  18  10   7      621.73      500.87     64.04 o 
 -17  11   7      236.34      170.53     34.68 o 
 -16  11   7      480.25      344.99     77.89 o 
 -15  11   7     1333.21     1258.00    138.34 o 
 -14  11   7        1.38       29.32     14.96 o 
 -13  11   7       78.00       57.07     51.74 o 
 -12  11   7      127.73      105.35     50.75 o 
 -11  11   7       27.02       47.85     17.29 o 
 -10  11   7     1107.45      886.35     92.03 o 
  -9  11   7        9.28       49.85     31.90 o 
  -8  11   7     3813.59     3876.62     88.39 o 
  -7  11   7        2.00       13.71     11.87 o 
  -6  11   7    13372.96    13830.86    195.86 o 
  -5  11   7      618.88      515.94     30.09 o 
  -4  11   7     1689.74     1835.70     62.87 o 
  -3  11   7       13.52       22.64     10.28 o 
  -2  11   7      683.72      590.35     31.99 o 
  -1  11   7       52.25       70.19     12.76 o 
   0  11   7     2311.77     2297.20     73.93 o 
   1  11   7     2070.41     2024.77     82.19 o 
   2  11   7      938.48     1045.45     55.70 o 
   3  11   7     4290.70     4037.77     78.71 o 
   4  11   7       81.71       93.22     10.80 o 
   5  11   7       12.47       33.94     10.06 o 
   6  11   7      256.26      254.94     21.48 o 
   7  11   7     1566.69     1483.66     77.42 o 
   8  11   7       93.21       85.14     12.41 o 
   9  11   7      169.17      121.96     15.49 o 
  10  11   7      645.22      581.77     61.99 o 
  11  11   7      175.40      144.88     18.87 o 
  12  11   7      158.68      135.58     23.98 o 
  13  11   7     1395.46     1328.90    129.56 o 
  14  11   7      286.04      212.44     32.50 o 
  15  11   7     1162.03     1086.06    109.02 o 
  16  11   7      202.10      179.94     53.19 o 
  17  11   7       65.90       48.91     17.17 o 
 -16  12   7      799.14      729.19    178.73 o 
 -15  12   7       28.16       73.36     29.84 o 
 -14  12   7     1153.92     1142.32    190.52 o 
 -13  12   7     1572.73     1617.94     63.61 o 
 -12  12   7     3059.02     3239.88    167.43 o 
 -11  12   7     1110.17     1049.89     43.38 o 
 -10  12   7     2292.43     2184.94     85.11 o 
  -9  12   7     1109.17     1026.00     45.23 o 
  -8  12   7       24.91       27.49      5.81 o 
  -7  12   7     3125.11     3251.32     53.19 o 
  -6  12   7      502.31      452.05     28.34 o 
  -5  12   7     2998.03     2954.56    109.90 o 
  -4  12   7       19.65       24.02     11.20 o 
  -3  12   7     1547.74     1409.74     59.81 o 
  -2  12   7     1555.64     1435.96     85.28 o 
  -1  12   7     2499.41     2545.90    143.36 o 
   0  12   7      169.28      123.26     16.87 o 
   1  12   7        3.96       68.82     16.49 o 
   2  12   7     1972.53     1865.12    145.39 o 
   3  12   7      166.76      120.51     28.58 o 
   4  12   7     7150.44     7389.62    142.58 o 
   5  12   7       41.98       61.38     11.38 o 
   6  12   7     1073.32     1098.33     81.83 o 
   7  12   7       27.47       41.66     11.68 o 
   8  12   7      313.72      295.30     28.91 o 
   9  12   7      406.86      420.17     44.63 o 
  10  12   7      547.81      501.93     47.36 o 
  11  12   7        7.41       51.36     23.87 o 
  12  12   7       30.33       47.57     16.79 o 
  13  12   7       37.90      119.47     32.93 o 
  14  12   7        3.53       54.62     20.94 o 
  15  12   7      261.93      245.46     31.39 o 
  16  12   7      677.01      641.33     89.53 o 
 -15  13   7      356.89      429.35     80.58 o 
 -14  13   7      781.46      775.42    137.11 o 
 -13  13   7     1722.73     1478.43    226.98 o 
 -12  13   7     1291.50     1095.07    224.13 o 
 -11  13   7       98.12      172.12     46.57 o 
 -10  13   7       83.60       89.30     39.63 o 
  -9  13   7     1689.59     1470.48     69.77 o 
  -8  13   7      649.26      531.04     82.06 o 
  -7  13   7       12.69       38.14      8.96 o 
  -6  13   7        4.42       31.18     11.40 o 
  -5  13   7      936.65      882.25     58.67 o 
  -4  13   7        6.98       47.72     12.27 o 
  -3  13   7     1757.20     1922.90    144.26 o 
  -2  13   7      416.36      396.08     34.24 o 
  -1  13   7    15474.10    16076.01    282.83 o 
   0  13   7     1494.31     1601.99    143.88 o 
   1  13   7     3893.35     4109.64    129.19 o 
   2  13   7      400.91      480.21     40.17 o 
   3  13   7     4118.83     4302.33    104.11 o 
   4  13   7      175.04      156.38     20.94 o 
   5  13   7     2686.78     2918.35    110.30 o 
   6  13   7     1272.99     1177.23     83.14 o 
   7  13   7     3647.16     3707.48    142.27 o 
   8  13   7     3105.28     3153.69     94.57 o 
   9  13   7      534.09      457.78     56.91 o 
  10  13   7      943.97      917.79    111.96 o 
  11  13   7      179.22      129.69     25.93 o 
  12  13   7     2080.27     2268.94    106.19 o 
  13  13   7       29.84       51.61     17.77 o 
  14  13   7     3485.13     3623.64    118.86 o 
  15  13   7      854.55      726.79     92.24 o 
 -14  14   7      534.44      400.70     86.09 o 
 -13  14   7     2822.85     2867.07    180.04 o 
 -12  14   7     3532.39     3809.50    186.48 o 
 -11  14   7     4476.06     5249.86    316.81 o 
 -10  14   7     2256.41     1833.48    326.03 o 
  -9  14   7     2407.53     2481.06    204.29 o 
  -8  14   7     1868.22     2044.06    151.84 o 
  -7  14   7      269.85      264.68     36.58 o 
  -6  14   7     1944.25     1789.92     86.06 o 
  -5  14   7     1709.27     1641.72    110.02 o 
  -4  14   7      135.33      118.91     19.69 o 
  -3  14   7     4723.10     4846.70    145.61 o 
  -2  14   7     1424.75     1556.02    143.76 o 
  -1  14   7     2894.77     3099.62    125.32 o 
   0  14   7     4313.74     4524.62    125.60 o 
   1  14   7      386.54      426.81     62.47 o 
   2  14   7      215.19      310.24     27.77 o 
   3  14   7      287.05      259.14     28.15 o 
   4  14   7       78.01       70.57     16.90 o 
   5  14   7     1266.89     1165.05     74.40 o 
   6  14   7        4.58       28.82     10.03 o 
   7  14   7       99.27       97.90     22.51 o 
   8  14   7       27.77       40.44     13.39 o 
   9  14   7     5305.82     5650.39    175.35 o 
  10  14   7       17.93       38.71     17.03 o 
  11  14   7     3287.44     3541.54    109.27 o 
  12  14   7      193.36      251.78     31.14 o 
  13  14   7     2513.84     2912.52    155.72 o 
  14  14   7        4.47       79.37     21.65 o 
 -12  15   7      253.06      250.34     43.83 o 
 -11  15   7     2736.64     2914.67    255.98 o 
 -10  15   7      868.40      897.05    175.19 o 
  -9  15   7      801.42      802.27    140.56 o 
  -8  15   7       46.15       60.28     21.95 o 
  -7  15   7       85.45       51.49     29.94 o 
  -6  15   7      358.47      337.99     33.08 o 
  -5  15   7      353.04      345.26     37.20 o 
  -4  15   7      347.68      398.02     43.11 o 
  -3  15   7     1861.21     2145.55    156.27 o 
  -2  15   7      523.89      573.57     60.12 o 
  -1  15   7     3813.19     4042.49    151.78 o 
   0  15   7      598.25      646.25     59.64 o 
   1  15   7     5405.10     5956.77    163.46 o 
   2  15   7     2267.00     2183.95     87.43 o 
   3  15   7     2595.26     2662.82    140.09 o 
   4  15   7     2523.35     2356.05    222.21 o 
   5  15   7     3774.27     4026.58    165.01 o 
   6  15   7       11.04       30.55     16.99 o 
   7  15   7     1478.82     1470.62    129.52 o 
   8  15   7      874.62      750.42     86.28 o 
   9  15   7       77.35       65.31     13.54 o 
  10  15   7     2478.30     2165.49    225.07 o 
  11  15   7      605.48      615.81     86.09 o 
  12  15   7       86.71       83.80     17.05 o 
 -11  16   7     3503.58     3593.76    362.22 o 
 -10  16   7      184.41      284.54    125.40 o 
  -9  16   7     1123.65     1003.30    152.20 o 
  -8  16   7     3340.36     3477.81    332.44 o 
  -7  16   7     3178.32     3324.54    422.98 o 
  -6  16   7     1477.58     1407.51    189.03 o 
  -5  16   7     2886.25     2708.69    245.10 o 
  -4  16   7      221.24      208.44     36.82 o 
  -3  16   7      851.61      781.48     70.04 o 
  -2  16   7     1541.99     1570.41    163.18 o 
  -1  16   7      663.93      573.16     59.78 o 
   0  16   7      660.85      580.68     55.32 o 
   1  16   7       35.06       88.38     20.05 o 
   2  16   7       36.54       49.48     21.94 o 
   3  16   7        5.96       42.94     16.40 o 
   4  16   7     2638.05     2643.46    196.58 o 
   5  16   7      246.83      285.11     40.46 o 
   6  16   7       15.22       34.96     24.38 o 
   7  16   7     1208.17     1225.76    208.32 o 
   8  16   7      450.26      401.39     46.36 o 
   9  16   7     2077.19     2308.43    152.46 o 
  10  16   7      125.94      181.50     24.11 o 
  -8  17   7        5.16       56.67     30.54 o 
  -7  17   7        9.79       37.97     21.09 o 
  -6  17   7        8.60       42.53     22.39 o 
  -5  17   7      504.73      444.25     78.25 o 
  -4  17   7       46.67       99.93     20.19 o 
  -3  17   7     1549.60     1388.84    140.21 o 
  -2  17   7      161.68      147.60     21.40 o 
  -1  17   7      147.92      114.43     26.55 o 
   0  17   7      154.56      194.17     37.44 o 
   1  17   7     3053.14     3098.68    163.59 o 
   2  17   7       29.74       39.78     21.57 o 
   3  17   7     7404.92     8489.82    154.29 o 
   4  17   7       94.51       71.13     18.81 o 
   5  17   7     3903.31     4043.27    120.54 o 
   6  17   7       59.16       77.33     17.86 o 
   7  17   7     1105.67     1052.82    141.80 o 
   8  17   7        5.47        6.10     11.74 o 
  -4  18   7        9.58       64.39     19.98 o 
  -3  18   7     1886.39     1633.87    194.25 o 
  -2  18   7        6.13       63.25     15.94 o 
  -1  18   7      963.78      889.13    110.57 o 
   0  18   7      182.35      160.38     23.15 o 
   1  18   7      579.12      473.92     57.36 o 
   2  18   7      725.18      674.31     60.40 o 
   3  18   7       14.92       63.46     18.63 o 
   4  18   7     3740.38     3843.26    271.62 o 
 -21   0   8     3291.35     3089.13    225.86 o 
 -20   0   8     1705.74     1632.92    248.01 o 
 -19   0   8     1837.35     2032.89     75.70 o 
 -18   0   8      428.34      413.42     62.40 o 
 -17   0   8       46.12       45.00     48.11 o 
 -16   0   8     1121.14     1168.44    108.74 o 
 -15   0   8      786.21      745.17     92.61 o 
 -14   0   8    10035.90    10183.40    188.06 o 
 -13   0   8     4554.62     4599.50    227.32 o 
 -12   0   8    20320.60    21629.31    771.28 o 
 -11   0   8     8713.20     8964.76    153.20 o 
 -10   0   8     1781.13     1869.45     96.21 o 
  -9   0   8     3397.34     3165.57     57.70 o 
  -8   0   8     2428.16     2518.47     45.69 o 
  -7   0   8     4244.88     4063.48     80.92 o 
  -6   0   8     7034.50     6791.37    198.52 o 
  -5   0   8     6184.25     5866.09    182.92 o 
  -4   0   8    50982.95    52531.90    406.68 o 
  -3   0   8      230.72      104.88     17.26 o 
  -2   0   8    27767.45    27239.55    465.84 o 
  -1   0   8      997.00      982.04     81.92 o 
   0   0   8       68.49      122.16     37.26 o 
   1   0   8    14017.23    15243.68    277.12 o 
   2   0   8     4257.81     4157.90    107.82 o 
   3   0   8    23004.87    23354.24    289.72 o 
   4   0   8     3021.53     2507.54     71.17 o 
   6   0   8     3758.01     3505.15     58.51 o 
   7   0   8    14955.21    15108.62    202.27 o 
   8   0   8    15091.05    15064.12    264.11 o 
   9   0   8     7792.21     7521.28    132.44 o 
  10   0   8     2447.74     2469.39     67.45 o 
  11   0   8     2098.45     1752.95    140.80 o 
  12   0   8     4050.87     3988.07    101.61 o 
  13   0   8     7694.19     7672.91    195.92 o 
  14   0   8     2067.31     2038.93    383.42 o 
  15   0   8    26342.07    29012.16    902.26 o 
  16   0   8     2082.12     2105.12    283.24 o 
  17   0   8    19089.92    21079.49    629.19 o 
  18   0   8      591.58      653.45    103.66 o 
  19   0   8     1891.11     2050.97    251.87 o 
  20   0   8     2866.92     3194.78    316.81 o 
  21   0   8      381.33      340.15     74.52 o 
 -21   1   8      291.23      213.87     53.09 o 
 -20   1   8     1095.13      982.89    132.85 o 
 -19   1   8      219.03      170.25     30.99 o 
 -18   1   8      419.85      389.29     52.77 o 
 -17   1   8      701.29      650.89     47.90 o 
 -16   1   8      345.98      326.19     32.32 o 
 -15   1   8      703.90      676.54     41.03 o 
 -14   1   8     9232.97     9446.47    161.63 o 
 -13   1   8     3147.74     3269.40     67.63 o 
 -12   1   8     3517.64     3504.64    129.42 o 
 -11   1   8     2038.56     1962.82     54.59 o 
 -10   1   8     2409.94     2681.77     44.68 o 
  -9   1   8       10.82       34.52      6.07 o 
  -8   1   8     3429.08     3457.30     80.04 o 
  -7   1   8     8410.86     7899.30    126.88 o 
  -6   1   8    13963.98    15325.28    168.53 o 
  -5   1   8     1648.24     1629.38     63.43 o 
  -4   1   8     3589.02     3377.98     54.15 o 
  -3   1   8     7607.29     7376.75    110.66 o 
  -2   1   8    10525.49     9901.34    114.38 o 
  -1   1   8     2681.78     2510.64     43.36 o 
   0   1   8    12690.41    12103.58    154.09 o 
   1   1   8     7405.40     6823.88    103.04 o 
   2   1   8    10426.07     9990.03    120.93 o 
   3   1   8    16195.92    15850.04    153.45 o 
   4   1   8     5731.62     5029.71     73.34 o 
   5   1   8    38713.68    38480.69    215.09 o 
   6   1   8     5304.41     4583.51     64.22 o 
   7   1   8    25331.55    24345.75    156.10 o 
   8   1   8    10481.57    10766.35    100.43 o 
   9   1   8     1042.82     1071.11     36.05 o 
  10   1   8    10067.53    10684.63    118.17 o 
  11   1   8    10869.49    11381.10    178.34 o 
  12   1   8     5989.44     6057.53    125.12 o 
  13   1   8     7080.58     7241.40    149.05 o 
  14   1   8     3265.00     3120.76    158.62 o 
  15   1   8     1102.70     1110.27     87.98 o 
  16   1   8     3017.92     3189.36    226.57 o 
  17   1   8      672.18      678.83     66.85 o 
  18   1   8      425.50      388.12     49.59 o 
  19   1   8     4342.51     4948.38    194.97 o 
  20   1   8      507.42      578.70     65.96 o 
  21   1   8     5717.35     6136.20    256.58 o 
 -21   2   8      426.82      264.42     68.40 o 
 -20   2   8      105.25      129.03     37.62 o 
 -19   2   8      218.77      175.23     39.21 o 
 -18   2   8      180.60      133.19     22.10 o 
 -17   2   8     1297.61     1159.67     52.51 o 
 -16   2   8     9843.36    10560.96    285.85 o 
 -15   2   8      634.34      516.60     45.92 o 
 -14   2   8    15486.67    16934.88    268.03 o 
 -13   2   8     3721.06     3742.44     91.77 o 
 -12   2   8    16819.62    17612.94    338.71 o 
 -11   2   8    13945.84    13691.19    181.40 o 
 -10   2   8      366.09      300.88     21.30 o 
  -9   2   8     3673.14     3595.44     65.53 o 
  -8   2   8     3353.19     3130.84     64.84 o 
  -7   2   8      477.48      467.02     26.89 o 
  -6   2   8      828.82      746.66     38.68 o 
  -5   2   8     2066.22     1711.84     68.11 o 
  -4   2   8    11849.70    11506.05    107.52 o 
  -3   2   8    17256.55    17624.06    158.44 o 
  -2   2   8    21398.59    21694.78    169.54 o 
  -1   2   8     4070.64     3683.63     53.12 o 
   0   2   8     3757.15     3716.91     51.74 o 
   1   2   8     2126.40     1963.85     52.56 o 
   2   2   8       98.93      169.47     16.26 o 
   3   2   8    14262.74    15270.52    144.48 o 
   4   2   8      466.37      493.69     30.71 o 
   5   2   8     2629.64     2140.78     41.12 o 
   6   2   8       97.85      156.46     12.86 o 
   7   2   8     4232.05     3660.15     52.80 o 
   8   2   8       55.91       76.11     11.85 o 
   9   2   8     1577.08     1452.26     53.56 o 
  10   2   8      780.17      883.05     37.26 o 
  11   2   8     6842.35     7017.77    109.54 o 
  12   2   8     5215.69     5275.44     81.46 o 
  13   2   8     7751.00     7905.09    107.72 o 
  14   2   8     5057.08     5073.78    130.21 o 
  15   2   8     5629.58     5784.49    166.11 o 
  16   2   8     1843.46     1909.79    132.29 o 
  17   2   8     3045.42     3225.51    132.70 o 
  18   2   8       92.08       87.27     37.86 o 
  19   2   8      161.37      135.20     31.26 o 
  20   2   8       77.87       92.10     21.22 o 
  21   2   8      192.08      235.15     37.78 o 
 -21   3   8      558.65      290.08     90.69 o 
 -20   3   8      416.77      244.16     54.30 o 
 -19   3   8      113.61       95.06     26.05 o 
 -18   3   8     2054.17     1929.32    136.97 o 
 -17   3   8      102.91       50.20     53.01 o 
 -16   3   8     6140.82     6294.92    148.20 o 
 -15   3   8      249.90      191.05     36.74 o 
 -14   3   8     1015.33      962.29     41.35 o 
 -13   3   8     1702.16     1414.46     69.98 o 
 -12   3   8     2558.27     2478.18     98.88 o 
 -11   3   8      697.57      751.46     48.14 o 
 -10   3   8     5088.26     4967.71     87.84 o 
  -9   3   8      510.94      489.58     22.38 o 
  -8   3   8     1458.29     1406.77     55.67 o 
  -7   3   8     3895.31     3612.61     61.85 o 
  -6   3   8       17.07       52.39     10.94 o 
  -5   3   8    34998.14    35667.73    367.25 o 
  -4   3   8       50.12       43.43     10.62 o 
  -3   3   8     8466.48     8439.73    131.81 o 
  -2   3   8      635.82      664.64     36.15 o 
  -1   3   8      447.92      326.96     24.58 o 
   0   3   8     2518.19     2280.67     50.68 o 
   1   3   8     3842.48     3407.81     52.46 o 
   2   3   8    29300.20    30895.97    164.70 o 
   3   3   8    42251.07    44344.56    223.82 o 
   4   3   8     9831.07    10362.74    105.71 o 
   5   3   8     6018.67     5881.35     74.02 o 
   6   3   8      168.01      207.05     19.90 o 
   7   3   8      103.15      105.40     12.08 o 
   8   3   8     4112.79     3880.15     65.26 o 
   9   3   8     1068.34     1125.26     36.45 o 
  10   3   8      398.65      379.58     21.15 o 
  11   3   8     1722.30     1611.71     78.92 o 
  12   3   8        7.22       42.80     15.27 o 
  13   3   8      883.22      848.54     75.79 o 
  14   3   8     3662.86     3668.74     86.90 o 
  15   3   8       54.08       77.58     15.28 o 
  16   3   8       55.56       41.08     17.29 o 
  17   3   8      133.93       93.94     22.96 o 
  18   3   8     2723.59     2842.79    246.06 o 
  19   3   8      185.16      119.29     29.14 o 
  20   3   8      629.16      696.00     74.05 o 
  21   3   8      761.92      701.08     83.37 o 
 -21   4   8     1934.78     1942.81     99.60 o 
 -20   4   8       56.99       50.77     18.84 o 
 -19   4   8      497.67      405.06    114.54 o 
 -18   4   8        8.54       37.61     14.47 o 
 -17   4   8        5.41       58.82     21.88 o 
 -16   4   8     3488.33     3579.45     99.27 o 
 -15   4   8      110.20       80.95     21.75 o 
 -14   4   8     1825.59     1766.52     64.06 o 
 -13   4   8      361.42      341.44     32.03 o 
 -12   4   8       61.72       85.68     24.02 o 
 -11   4   8     1194.62     1179.58     88.44 o 
 -10   4   8      325.32      335.28     26.31 o 
  -9   4   8       10.33       30.88     13.71 o 
  -8   4   8     9422.45     9952.46    114.90 o 
  -7   4   8       37.31       38.57      8.54 o 
  -6   4   8    11775.34    11624.01    147.33 o 
  -5   4   8      996.76     1039.15     57.36 o 
  -4   4   8      247.25      257.73     18.08 o 
  -3   4   8      182.07      241.85     17.33 o 
  -2   4   8     1205.75     1159.16     51.48 o 
  -1   4   8     8615.69     8627.84    101.11 o 
   0   4   8     7790.64     8466.02     89.70 o 
   1   4   8    19196.12    20904.48    172.33 o 
   2   4   8      487.56      582.08     34.46 o 
   3   4   8      152.67      181.49     12.03 o 
   4   4   8     2072.05     2432.94     44.87 o 
   5   4   8    10623.47    10580.83    111.71 o 
   6   4   8     2936.68     3046.26     52.44 o 
   7   4   8     4745.00     4809.95     63.79 o 
   8   4   8     3645.91     3455.99     57.77 o 
   9   4   8      120.92      124.99     17.46 o 
  10   4   8      567.81      554.76     32.04 o 
  11   4   8     2633.23     2708.26    104.78 o 
  12   4   8     2964.35     2954.28     89.18 o 
  13   4   8     3055.97     2953.12    114.62 o 
  14   4   8      517.20      454.16     32.54 o 
  15   4   8      624.10      543.36     40.19 o 
  16   4   8      579.97      523.36     63.85 o 
  17   4   8      315.10      266.97     34.50 o 
  18   4   8       21.20       70.00     19.17 o 
  19   4   8      133.00      111.66     25.36 o 
  20   4   8      653.68      640.65     86.10 o 
  21   4   8       64.95      106.74     28.17 o 
 -21   5   8      501.78      298.30     68.17 o 
 -20   5   8       43.68       74.06     21.01 o 
 -19   5   8     1436.71     1353.93    468.44 o 
 -18   5   8      127.73      101.59     61.59 o 
 -17   5   8      488.95      438.51     70.38 o 
 -16   5   8      311.75      333.27     49.13 o 
 -15   5   8      800.55      825.06     95.63 o 
 -14   5   8      785.91      849.34     82.84 o 
 -13   5   8      539.91      618.98     80.01 o 
 -12   5   8     1334.79     1179.95     97.04 o 
 -11   5   8     2451.42     2485.63    135.03 o 
 -10   5   8      644.48      678.49     50.35 o 
  -9   5   8       24.56       20.42      8.05 o 
  -8   5   8      656.33      679.79     33.22 o 
  -7   5   8     3171.49     3365.11     81.21 o 
  -6   5   8     1392.65     1446.87     67.14 o 
  -5   5   8     3585.57     3426.25     89.14 o 
  -4   5   8      316.31      377.81     28.68 o 
  -3   5   8      656.78      760.88     42.93 o 
  -2   5   8     2375.04     2173.83     96.05 o 
  -1   5   8       20.04       55.34     12.84 o 
   0   5   8     1367.72     1284.11     59.29 o 
   1   5   8     1829.71     1734.22     64.84 o 
   2   5   8     6579.38     6705.62     86.81 o 
   3   5   8      456.11      518.87     30.06 o 
   4   5   8     1264.27     1319.75     61.80 o 
   5   5   8      166.31      191.22     16.51 o 
   6   5   8      104.56      147.42     15.67 o 
   7   5   8     4191.38     3945.83     51.40 o 
   8   5   8       64.13       99.52     10.23 o 
   9   5   8       94.31       98.98     12.78 o 
  10   5   8      230.15      230.64     17.48 o 
  11   5   8      118.74       91.31     11.19 o 
  12   5   8     1029.39      981.52     52.76 o 
  13   5   8     1336.48     1350.34     73.45 o 
  14   5   8      721.76      741.53     47.95 o 
  15   5   8      666.78      669.82     44.34 o 
  16   5   8     1793.01     1928.52    114.78 o 
  17   5   8      128.77      114.92     23.54 o 
  18   5   8       40.25       59.91     26.16 o 
  19   5   8        8.71       92.67     24.39 o 
  20   5   8       79.63       55.76     21.81 o 
 -20   6   8       15.18       40.36     20.88 o 
 -19   6   8     1087.44      776.20    208.45 o 
 -18   6   8        6.94       50.80     49.36 o 
 -17   6   8     1276.99     1090.34    131.22 o 
 -16   6   8     1705.86     1604.69    131.33 o 
 -15   6   8     1096.43      984.34    118.81 o 
 -14   6   8      315.39      340.13     47.01 o 
 -13   6   8      173.93       90.24     16.37 o 
 -12   6   8     1758.62     1732.86     89.48 o 
 -11   6   8      262.46      356.53     29.75 o 
 -10   6   8       97.05      130.68     21.74 o 
  -9   6   8     1475.00     1355.97     57.09 o 
  -8   6   8     1323.77     1351.03     71.89 o 
  -7   6   8     1569.23     1527.43     67.42 o 
  -6   6   8      229.85      303.76     22.97 o 
  -5   6   8     9240.96     9149.62    139.61 o 
  -4   6   8       27.56       50.60     12.42 o 
  -3   6   8    16565.48    16581.32    141.40 o 
  -2   6   8     1887.27     1913.03     82.84 o 
  -1   6   8    11051.93    10825.52    120.74 o 
   0   6   8     1269.48     1215.83     60.99 o 
   1   6   8      350.54      298.29     21.44 o 
   2   6   8     1901.68     1695.84     69.96 o 
   3   6   8      120.05      153.93     11.60 o 
   4   6   8     1126.96     1152.77     52.14 o 
   5   6   8      215.49      220.30     12.32 o 
   6   6   8       99.78      106.61      9.69 o 
   7   6   8        1.35       27.28     10.26 o 
   8   6   8       21.79       46.92     14.96 o 
   9   6   8       25.86       55.02      7.33 o 
  10   6   8      109.72      101.17     11.50 o 
  11   6   8     4856.16     4810.28     84.41 o 
  12   6   8       42.37       41.17     13.95 o 
  13   6   8     2547.75     2406.90    111.34 o 
  14   6   8        4.05       42.68     16.17 o 
  15   6   8     1993.72     1919.81     99.26 o 
  16   6   8       70.95       52.49     12.89 o 
  17   6   8      151.64      123.08     23.89 o 
  18   6   8       50.10       68.56     29.17 o 
  19   6   8      765.39      823.26     96.30 o 
  20   6   8       85.74      109.90     25.59 o 
 -20   7   8       36.43       43.83     17.28 o 
 -19   7   8      291.82       80.10     44.93 o 
 -18   7   8       57.20       47.48     26.37 o 
 -17   7   8      681.82      656.48     92.00 o 
 -16   7   8       15.02       26.36     18.93 o 
 -15   7   8     2476.23     2553.36     98.14 o 
 -14   7   8      463.92      440.46     45.09 o 
 -13   7   8     2917.91     2995.66    144.57 o 
 -12   7   8     2769.73     2618.64    259.80 o 
 -11   7   8      702.59      742.18     55.83 o 
 -10   7   8    10567.28    10821.56    174.44 o 
  -9   7   8      808.55      874.60     41.21 o 
  -8   7   8      113.89      109.53     15.13 o 
  -7   7   8     2595.55     2561.00     66.26 o 
  -6   7   8     5088.11     5132.02    118.16 o 
  -5   7   8     6924.69     6936.46     98.40 o 
  -4   7   8     6275.29     6042.04     89.72 o 
  -3   7   8     2912.75     2781.21     52.70 o 
  -2   7   8     1231.53     1254.02     55.28 o 
  -1   7   8     1326.50     1414.92     72.26 o 
   0   7   8      783.65      819.00     40.35 o 
   1   7   8     4290.28     4158.11     67.34 o 
   2   7   8     5448.77     5456.81     85.10 o 
   3   7   8    20372.40    20552.59    161.50 o 
   4   7   8     6381.98     6170.30     72.57 o 
   5   7   8     6379.40     6588.62    132.21 o 
   6   7   8      282.22      226.17     14.00 o 
   7   7   8     2475.51     2579.00     64.40 o 
   8   7   8      501.33      526.14     24.32 o 
   9   7   8     3694.97     3644.00     86.11 o 
  10   7   8      555.82      522.17     37.55 o 
  11   7   8     1741.94     1662.11     96.77 o 
  12   7   8      293.09      282.94     24.67 o 
  13   7   8      759.24      726.33     68.25 o 
  14   7   8       12.46       47.57     11.97 o 
  15   7   8     1427.47     1366.74    114.22 o 
  16   7   8       83.48       74.07     16.50 o 
  17   7   8       56.23       77.41     19.19 o 
  18   7   8       94.30       52.27     26.03 o 
  19   7   8       17.14       38.53     18.33 o 
  20   7   8       38.09       51.90     26.36 o 
 -19   8   8      170.04      162.61     40.85 o 
 -18   8   8       25.20       27.34     24.70 o 
 -17   8   8      604.50      479.72    101.41 o 
 -16   8   8     2154.85     2378.09    377.01 o 
 -15   8   8        1.16       51.54     21.34 o 
 -14   8   8     5723.89     5509.47    300.54 o 
 -13   8   8     1288.41     1214.17    127.57 o 
 -12   8   8      189.51      162.23     39.94 o 
 -11   8   8     1424.19     1249.94    113.76 o 
 -10   8   8      567.91      548.80     38.31 o 
  -9   8   8      228.33      243.82     42.51 o 
  -8   8   8     4289.58     4484.20    103.96 o 
  -7   8   8     1197.63     1260.71     47.42 o 
  -6   8   8     9888.92    10122.56    120.26 o 
  -5   8   8     2829.25     2762.17     70.81 o 
  -4   8   8      926.53      870.79     48.19 o 
  -3   8   8      398.18      503.33     27.06 o 
  -2   8   8     1058.58     1012.50     58.43 o 
  -1   8   8     3070.60     2891.82     86.79 o 
   0   8   8      623.22      646.41     36.82 o 
   1   8   8      173.17      176.88     21.08 o 
   2   8   8     2494.03     2306.81     86.34 o 
   3   8   8     7798.43     7875.52    113.18 o 
   4   8   8     6456.44     6268.89    100.25 o 
   5   8   8    16356.30    16293.43    134.77 o 
   6   8   8     1652.48     1616.97     54.45 o 
   7   8   8     3055.52     2940.72     75.85 o 
   8   8   8      227.82      235.67     16.93 o 
   9   8   8      457.55      374.77     21.97 o 
  10   8   8     4909.42     4889.55     71.52 o 
  11   8   8     2173.33     2209.67    107.36 o 
  12   8   8      332.63      272.46     26.33 o 
  13   8   8    10696.86    11613.03    225.04 o 
  14   8   8      420.81      378.50     45.97 o 
  15   8   8     5299.65     5869.31    151.71 o 
  16   8   8      629.12      620.99     73.22 o 
  17   8   8      318.43      283.61     31.73 o 
  18   8   8      597.53      580.03     58.33 o 
  19   8   8     1103.45     1185.56    132.64 o 
 -19   9   8       52.51       54.41     17.94 o 
 -18   9   8     1067.87      826.82    177.08 o 
 -17   9   8        2.33       32.77     16.43 o 
 -16   9   8     1043.52      939.78    160.01 o 
 -15   9   8      386.83      360.32    124.29 o 
 -14   9   8       18.27       83.11     26.00 o 
 -13   9   8      712.04      697.03     75.22 o 
 -12   9   8       21.35       67.39     30.71 o 
 -11   9   8     1127.51     1012.14     58.96 o 
 -10   9   8     2008.71     2098.43    101.66 o 
  -9   9   8      786.93      808.05     63.91 o 
  -8   9   8     4205.30     4315.23     88.76 o 
  -7   9   8      296.43      343.13     19.51 o 
  -6   9   8    11650.25    11499.74    253.42 o 
  -5   9   8     5806.06     5831.92     86.47 o 
  -4   9   8     4024.59     3899.85     66.33 o 
  -3   9   8     1271.69     1344.88     60.85 o 
  -2   9   8       29.09       55.27     10.34 o 
  -1   9   8      269.77      310.73     19.81 o 
   0   9   8     8178.44     8146.81     98.84 o 
   1   9   8     2880.16     2638.79     63.07 o 
   2   9   8    13004.20    13604.34    138.29 o 
   3   9   8    14564.81    14930.26    147.44 o 
   4   9   8     5648.14     5511.65     96.85 o 
   5   9   8    22793.53    23621.07    220.69 o 
   6   9   8      996.60      996.02     38.49 o 
   7   9   8      414.40      457.24     24.28 o 
   8   9   8     2675.72     2585.04     64.01 o 
   9   9   8      164.20      102.51     10.75 o 
  10   9   8     1434.29     1512.15     79.49 o 
  11   9   8      409.69      384.38     37.78 o 
  12   9   8     1843.37     1672.26    114.16 o 
  13   9   8     3763.14     3871.52    121.28 o 
  14   9   8      456.42      466.52     63.26 o 
  15   9   8      729.49      807.25     94.95 o 
  16   9   8        4.73       52.78     15.66 o 
  17   9   8      671.12      776.86     69.50 o 
  18   9   8     1466.92     1550.47    218.57 o 
 -18  10   8        6.74       17.27     48.44 o 
 -17  10   8     1016.15      786.42    149.66 o 
 -16  10   8     1918.61     1883.92    174.48 o 
 -15  10   8      216.97      236.01     47.66 o 
 -14  10   8     4343.10     4667.79    182.07 o 
 -13  10   8     3567.47     4052.96    181.89 o 
 -12  10   8     4057.79     4414.63    239.38 o 
 -11  10   8     8935.83     9027.01    270.41 o 
 -10  10   8     1051.16     1109.80     72.56 o 
  -9  10   8     2026.03     2506.19    171.57 o 
  -8  10   8     1539.94     1396.64     89.53 o 
  -7  10   8     4669.25     4805.62     75.32 o 
  -6  10   8     7175.65     7178.57     99.27 o 
  -5  10   8     2381.77     2391.25     89.07 o 
  -4  10   8    10357.86    10479.11    137.16 o 
  -3  10   8     1453.77     1573.57     53.92 o 
  -2  10   8     5274.30     5177.95     78.78 o 
  -1  10   8       36.22       46.84     14.37 o 
   0  10   8      131.11      137.67     13.27 o 
   1  10   8       90.95      117.49     20.50 o 
   2  10   8     7431.90     7275.93    100.18 o 
   3  10   8     1240.18     1151.28     58.52 o 
   4  10   8      235.45      201.94     16.52 o 
   5  10   8     3302.75     3440.62     77.93 o 
   6  10   8      202.52      238.05     15.10 o 
   7  10   8     2768.56     2689.74     51.84 o 
   8  10   8       18.21       34.53      9.31 o 
   9  10   8     1924.86     1789.73     83.43 o 
  10  10   8     4143.12     4102.61     74.20 o 
  11  10   8     3881.73     3924.34    104.04 o 
  12  10   8     4019.08     4092.18     92.37 o 
  13  10   8     3813.96     3840.04    131.34 o 
  14  10   8     1594.71     1264.98    146.37 o 
  15  10   8     5028.30     5496.56    181.61 o 
  16  10   8        8.41       34.37     21.27 o 
  17  10   8     3533.01     3942.53    150.69 o 
  18  10   8      111.82       69.04     21.76 o 
 -17  11   8       95.86       72.04     31.87 o 
 -16  11   8     4030.63     4253.73    275.37 o 
 -15  11   8       15.19       37.67     35.53 o 
 -14  11   8     5456.17     5957.86    160.17 o 
 -13  11   8      266.27      195.42     84.75 o 
 -12  11   8     1579.08     1448.79    202.83 o 
 -11  11   8      125.98      143.21     23.77 o 
 -10  11   8      891.52      841.49     81.38 o 
  -9  11   8      143.20      141.48     22.42 o 
  -8  11   8      712.87      581.91     50.19 o 
  -7  11   8      199.27      166.31     17.60 o 
  -6  11   8      373.56      305.76     22.39 o 
  -5  11   8     4181.32     4303.30     89.26 o 
  -4  11   8      370.89      418.45     29.44 o 
  -3  11   8     8847.00     9092.74    140.68 o 
  -2  11   8     1469.20     1483.45     82.86 o 
  -1  11   8    11702.07    11584.34    187.84 o 
   0  11   8     5638.89     5895.59    110.89 o 
   1  11   8     5725.20     6039.75     97.46 o 
   2  11   8     5376.79     5446.37     88.91 o 
   3  11   8     2519.14     2682.53     85.69 o 
   4  11   8     2863.53     2758.26     86.46 o 
   5  11   8     8625.59     9476.28    106.78 o 
   6  11   8      252.66      270.97     18.89 o 
   7  11   8     7487.85     7732.25    122.43 o 
   8  11   8     1277.80     1090.37     64.46 o 
   9  11   8      922.72      878.84     61.90 o 
  10  11   8        3.78       46.74     13.98 o 
  11  11   8     1359.73     1230.38     85.05 o 
  12  11   8        0.84       35.03     12.20 o 
  13  11   8       53.04       42.60     19.52 o 
  14  11   8      300.27      344.41     39.75 o 
  15  11   8      992.29      956.55     94.01 o 
  16  11   8       77.69      123.08     33.21 o 
  17  11   8      173.10      156.07     25.73 o 
 -16  12   8     1659.45     1829.18    194.78 o 
 -15  12   8       96.48       62.43     28.65 o 
 -14  12   8     4258.77     4674.25    228.51 o 
 -13  12   8     1790.94     1926.62    131.29 o 
 -12  12   8     8563.58     9398.00    227.21 o 
 -11  12   8     4625.93     4739.86    226.34 o 
 -10  12   8     2768.60     3062.94     73.93 o 
  -9  12   8     3777.20     3900.67    141.17 o 
  -8  12   8      171.45      133.89     14.24 o 
  -7  12   8     1231.18     1128.59     47.67 o 
  -6  12   8     1045.16      996.04     34.40 o 
  -5  12   8        5.86       18.83      7.87 o 
  -4  12   8     2822.29     3006.42     86.83 o 
  -3  12   8      133.59      113.62     15.13 o 
  -2  12   8     3953.30     3811.44     95.95 o 
  -1  12   8     5277.62     5351.76     95.63 o 
   0  12   8      567.75      527.29     42.84 o 
   1  12   8     3509.06     3546.09     92.93 o 
   2  12   8      534.66      427.72     35.14 o 
   3  12   8      136.89      124.13     15.70 o 
   4  12   8     2088.68     2011.20    110.44 o 
   5  12   8      674.08      586.24     37.04 o 
   6  12   8     1426.84     1390.46     63.57 o 
   7  12   8     6846.95     7106.13    150.76 o 
   8  12   8       55.91       49.99     12.58 o 
   9  12   8     7567.62     8116.45    120.68 o 
  10  12   8      467.03      417.10     45.83 o 
  11  12   8     2084.43     1873.83     94.84 o 
  12  12   8     3249.28     3385.20    102.85 o 
  13  12   8      217.91      178.76     34.27 o 
  14  12   8     4592.86     5217.64    268.24 o 
  15  12   8     1559.80     1463.72    139.09 o 
  16  12   8       91.38      101.89     27.83 o 
 -15  13   8     1216.39      909.62    211.19 o 
 -14  13   8      836.58      681.26    132.20 o 
 -13  13   8        3.21       34.36     26.13 o 
 -12  13   8       92.04      171.28     39.40 o 
 -11  13   8      501.73      427.24     67.22 o 
 -10  13   8      718.01      658.03    110.05 o 
  -9  13   8      212.89      164.46     26.34 o 
  -8  13   8      677.11      644.96     40.59 o 
  -7  13   8     3359.49     3322.48     55.73 o 
  -6  13   8       19.40       52.29     16.20 o 
  -5  13   8      720.19      682.44     56.26 o 
  -4  13   8      134.67      105.34     15.38 o 
  -3  13   8      925.23      838.92     49.01 o 
  -2  13   8     1689.69     1567.55    115.03 o 
  -1  13   8     1210.33     1197.75     69.61 o 
   0  13   8     5598.04     5889.88    245.74 o 
   1  13   8     1810.70     1963.99    158.97 o 
   2  13   8     4830.72     5216.69    122.37 o 
   3  13   8      674.15      630.18     42.21 o 
   4  13   8     6143.95     6648.55    185.19 o 
   5  13   8      118.52      108.43     15.03 o 
   6  13   8      114.84      105.40     22.47 o 
   7  13   8      249.61      184.87     21.21 o 
   8  13   8      909.92      821.45     71.12 o 
   9  13   8      167.28      119.01     20.80 o 
  10  13   8      367.52      311.66     64.32 o 
  11  13   8      357.72      374.15     40.25 o 
  12  13   8     2134.63     2018.12    194.41 o 
  13  13   8      164.40      143.30     31.31 o 
  14  13   8     3056.89     3476.84    275.54 o 
  15  13   8     1583.80     1410.16    119.26 o 
 -13  14   8      155.08      139.21     28.80 o 
 -12  14   8      249.93      298.30     59.40 o 
 -11  14   8      740.99      694.35    142.24 o 
 -10  14   8       55.12       80.51     34.58 o 
  -9  14   8       17.51       47.62     25.68 o 
  -8  14   8       16.24       19.99     18.67 o 
  -7  14   8     2602.20     2471.51     91.05 o 
  -6  14   8      734.90      601.90     57.51 o 
  -5  14   8     3447.82     3571.27    101.02 o 
  -4  14   8       72.44      112.13     15.35 o 
  -3  14   8     2722.13     2706.44     92.95 o 
  -2  14   8      114.22      106.27     22.07 o 
  -1  14   8      248.52      231.75     28.63 o 
   0  14   8       92.19      130.80     26.76 o 
   1  14   8      722.46      644.06     77.04 o 
   2  14   8      172.09      221.76     35.72 o 
   3  14   8     2031.09     2057.84     74.57 o 
   4  14   8      382.62      369.14     39.10 o 
   5  14   8     3067.50     3216.21     96.77 o 
   6  14   8       29.71       29.11     25.24 o 
   7  14   8      968.12      881.36     87.60 o 
   8  14   8        2.01       21.05     20.84 o 
   9  14   8      533.43      616.52     73.37 o 
  10  14   8       43.00       62.10     17.08 o 
  11  14   8      131.75      133.70     29.54 o 
  12  14   8      852.99      680.93     76.25 o 
  13  14   8      368.54      331.53     48.29 o 
 -12  15   8      644.08      608.09    134.86 o 
 -11  15   8      264.90      250.84     35.66 o 
 -10  15   8      672.64      621.70    130.95 o 
  -9  15   8      314.42      296.27     40.02 o 
  -8  15   8       44.45      122.56     30.93 o 
  -7  15   8      443.70      354.44     64.66 o 
  -6  15   8     1169.02     1066.15    105.48 o 
  -5  15   8        6.76       57.38     15.65 o 
  -4  15   8        3.83       49.43     15.90 o 
  -3  15   8      212.10      177.94     34.16 o 
  -2  15   8      291.40      226.01     33.66 o 
  -1  15   8     1709.24     1648.01    130.22 o 
   0  15   8        2.93       54.09     18.38 o 
   1  15   8      128.26      117.06     31.36 o 
   2  15   8      767.91      669.50     63.96 o 
   3  15   8      586.87      575.35     59.20 o 
   4  15   8      606.54      723.41    104.15 o 
   5  15   8        7.02       56.29     19.55 o 
   6  15   8      116.69      114.16     42.80 o 
   7  15   8     1220.23     1075.18    110.97 o 
   8  15   8      149.70      198.33     27.13 o 
   9  15   8      688.87      621.57     78.58 o 
  10  15   8      126.91      154.02     24.54 o 
  11  15   8        1.73       48.33     23.83 o 
  12  15   8     1969.05     1889.91    176.66 o 
 -10  16   8      557.61      531.17     79.49 o 
  -9  16   8        5.85       58.61     33.89 o 
  -8  16   8      248.71      212.08     33.90 o 
  -7  16   8       30.27       79.09     28.91 o 
  -6  16   8       15.87       69.26     13.89 o 
  -5  16   8     1489.89     1288.54    130.08 o 
  -4  16   8        9.83       50.56     13.92 o 
  -3  16   8     3298.27     3453.07    137.42 o 
  -2  16   8      601.97      573.34     57.45 o 
  -1  16   8     1221.34     1056.18    135.31 o 
   0  16   8     1181.41     1164.58     91.09 o 
   1  16   8       49.84       94.79     23.19 o 
   2  16   8       82.48       94.68     18.80 o 
   3  16   8      245.05      306.64     36.75 o 
   4  16   8      545.69      643.82     61.67 o 
   5  16   8     1258.27     1352.76    129.99 o 
   6  16   8      187.91      233.12     49.66 o 
   7  16   8       21.80       50.58     35.92 o 
   8  16   8      778.60      839.62    124.44 o 
   9  16   8     2302.97     1855.52    264.20 o 
  10  16   8      315.48      294.83     67.96 o 
  -7  17   8      239.51      148.01     37.96 o 
  -6  17   8      494.02      514.31     82.08 o 
  -5  17   8     1023.08     1033.89    134.30 o 
  -4  17   8     1011.45      806.59     68.24 o 
  -3  17   8        1.85       74.15     26.41 o 
  -2  17   8     1190.88     1092.80    107.41 o 
  -1  17   8      543.80      510.21     48.25 o 
   0  17   8      103.67       62.08     18.70 o 
   1  17   8     1292.96     1055.05    128.40 o 
   2  17   8      178.50      183.04     21.46 o 
   3  17   8      233.95      276.50     31.63 o 
   4  17   8     3185.73     3247.45    123.86 o 
   5  17   8        7.63       36.56     17.11 o 
   6  17   8     1338.52     1043.40    152.42 o 
   7  17   8      429.77      323.92     55.01 o 
  -2  18   8      794.06      669.10     79.73 o 
  -1  18   8      453.90      372.11     55.66 o 
   0  18   8      468.61      373.04     55.08 o 
   1  18   8       14.50       66.12     29.08 o 
   2  18   8      161.93      122.13     24.27 o 
 -21   1   9      423.24      316.00    104.66 o 
 -20   1   9       52.33       67.84     25.29 o 
 -19   1   9       88.49       77.71     19.70 o 
 -18   1   9      274.33      259.54     39.96 o 
 -17   1   9      508.78      460.60     59.17 o 
 -16   1   9      328.23      271.64     31.87 o 
 -15   1   9      300.26      293.86     25.90 o 
 -14   1   9      134.04      134.24     19.92 o 
 -13   1   9      584.82      520.35     50.08 o 
 -12   1   9      403.60      454.24     31.35 o 
 -11   1   9     1458.42     1538.64     54.35 o 
 -10   1   9     1304.93     1313.71     44.38 o 
  -9   1   9     8812.94     9281.19    138.60 o 
  -8   1   9       30.06       27.65      9.05 o 
  -7   1   9     3639.60     3294.91     67.44 o 
  -6   1   9        2.35       43.07     10.80 o 
  -5   1   9     3093.67     3075.52    122.81 o 
  -4   1   9     1151.21     1039.89     47.08 o 
  -3   1   9      409.05      407.65     24.90 o 
  -2   1   9     5438.40     5017.34     71.82 o 
  -1   1   9       48.18       51.86     10.59 o 
   0   1   9       18.44       18.18     17.19 o 
   1   1   9      194.89      209.08     18.37 o 
   2   1   9     1345.42     1413.29     74.74 o 
   3   1   9        6.31       15.52     16.15 o 
   4   1   9     2814.29     2669.78     57.54 o 
   5   1   9     1005.16      966.23     51.19 o 
   6   1   9    21452.93    22074.75    168.26 o 
   7   1   9       17.10       61.33      9.52 o 
   8   1   9    10189.86    10613.67    164.40 o 
   9   1   9      485.12      499.25     22.02 o 
  10   1   9        5.32       27.96     13.36 o 
  11   1   9     2524.01     2410.86     90.45 o 
  12   1   9      438.59      473.79     27.82 o 
  13   1   9      232.91      220.10     24.48 o 
  14   1   9        2.53       27.32     17.95 o 
  15   1   9       17.56        1.12     25.79 o 
  16   1   9        2.10       63.48     26.32 o 
  17   1   9      684.72      642.13     66.81 o 
  18   1   9       15.58       44.54     22.32 o 
  19   1   9     1190.61     1130.39    110.53 o 
  20   1   9      212.06      208.08     53.03 o 
  21   1   9       99.37       90.02     24.36 o 
 -21   2   9     2224.16     2239.02    166.63 o 
 -20   2   9       69.27       55.81     30.02 o 
 -19   2   9      424.40      366.81     64.56 o 
 -18   2   9      220.16      209.53     30.53 o 
 -17   2   9      471.35      375.53     36.27 o 
 -16   2   9      352.54      322.16     40.65 o 
 -15   2   9        2.82       16.52      6.96 o 
 -14   2   9      850.07      872.96     61.94 o 
 -13   2   9     2458.76     2462.82    113.12 o 
 -12   2   9      879.66      976.24     53.79 o 
 -11   2   9     1000.02      961.60     47.04 o 
 -10   2   9     1496.32     1439.97     44.73 o 
  -9   2   9       22.84       62.20      8.73 o 
  -8   2   9      333.82      404.11     24.72 o 
  -7   2   9     1060.16     1191.66     47.42 o 
  -6   2   9      466.22      481.77     26.80 o 
  -5   2   9      146.72       83.92     12.95 o 
  -4   2   9     7188.83     7172.98     86.83 o 
  -3   2   9     1871.37     1922.09     37.47 o 
  -2   2   9     2130.54     2233.78     59.47 o 
  -1   2   9     1928.11     2083.41    100.38 o 
   0   2   9     7359.46     7045.65     90.13 o 
   1   2   9        1.56       48.30     10.02 o 
   2   2   9        8.12       20.79     11.63 o 
   3   2   9     1544.61     1718.38     59.67 o 
   4   2   9      575.26      624.26     33.05 o 
   5   2   9     1629.30     1755.92     52.17 o 
   6   2   9     2156.46     1932.45     52.56 o 
   7   2   9      140.59      177.25     16.72 o 
   8   2   9     7136.03     6965.72     88.42 o 
   9   2   9     1938.28     1893.45     68.71 o 
  10   2   9     2987.18     2926.16     61.20 o 
  11   2   9      343.14      322.03     20.99 o 
  12   2   9       46.37       69.33     12.13 o 
  13   2   9      779.32      823.10     55.07 o 
  14   2   9       19.18       36.49     20.68 o 
  15   2   9     9524.72    10924.98    286.36 o 
  16   2   9     4719.92     4961.68    193.51 o 
  17   2   9    10069.58    11029.96    300.98 o 
  18   2   9     1361.44     1311.22    128.06 o 
  19   2   9      910.32      867.27     96.92 o 
  20   2   9     1813.12     1678.47    175.43 o 
  21   2   9      132.42       87.82     40.19 o 
 -21   3   9     2046.67     2150.44    233.92 o 
 -20   3   9      395.64      259.65     57.52 o 
 -19   3   9        7.00       13.38     27.91 o 
 -18   3   9      369.92      375.14     57.96 o 
 -17   3   9        5.29        2.90     15.07 o 
 -16   3   9     1465.25     1420.91     51.53 o 
 -15   3   9      957.82      828.39     59.46 o 
 -14   3   9      631.58      524.29     38.74 o 
 -13   3   9        6.69       28.11     13.11 o 
 -12   3   9     2754.52     2828.85     86.12 o 
 -11   3   9      251.17      207.01     18.33 o 
 -10   3   9       96.20       70.02      8.23 o 
  -9   3   9     2322.49     2247.08     44.97 o 
  -8   3   9     1224.23     1134.76     38.55 o 
  -7   3   9      429.42      454.30     25.76 o 
  -6   3   9     1791.55     1450.64     47.11 o 
  -5   3   9       36.92       47.19     12.35 o 
  -4   3   9     8527.02     7738.07    108.52 o 
  -3   3   9      853.71      937.68     45.32 o 
  -2   3   9     1105.33      875.77     41.83 o 
  -1   3   9      715.91      872.69     49.63 o 
   0   3   9     5391.47     5389.78     76.98 o 
   1   3   9      585.33      719.59     36.72 o 
   2   3   9     2057.80     2117.01     74.73 o 
   3   3   9      106.24      129.52     11.72 o 
   4   3   9     8178.79     8144.01     92.51 o 
   5   3   9     8017.71     7971.26     93.25 o 
   6   3   9    14241.83    13908.66    114.79 o 
   7   3   9    13044.57    12993.65    108.10 o 
   8   3   9    11763.40    12026.17    121.16 o 
   9   3   9    21402.97    22250.32    186.11 o 
  10   3   9      778.18      775.32     40.67 o 
  11   3   9       24.90       36.13     12.03 o 
  12   3   9       34.62       52.58     19.53 o 
  13   3   9      420.02      385.91     33.96 o 
  14   3   9      404.55      436.86     37.61 o 
  15   3   9      196.71      152.23     26.83 o 
  16   3   9      147.06      193.48     38.43 o 
  17   3   9      344.41      369.39     41.43 o 
  18   3   9      111.08       88.36     24.12 o 
  19   3   9        4.43       42.71     55.26 o 
  20   3   9       50.16       89.82     30.38 o 
 -20   4   9     1975.41     2147.42    295.02 o 
 -19   4   9      243.31       95.33     34.88 o 
 -18   4   9     2954.48     2989.23    174.28 o 
 -17   4   9     1313.74     1099.78    122.52 o 
 -16   4   9     7895.33     8930.10    164.77 o 
 -15   4   9      916.61      855.50    104.36 o 
 -14   4   9     7358.29     7871.55    262.39 o 
 -13   4   9     3119.57     3269.59    250.73 o 
 -12   4   9     9830.57    10285.31    234.68 o 
 -11   4   9     6619.55     6686.39    188.04 o 
 -10   4   9      549.60      518.11     50.03 o 
  -9   4   9     2039.85     1946.91     52.44 o 
  -8   4   9     7289.81     7654.21    115.98 o 
  -7   4   9     1495.71     1529.92     45.00 o 
  -6   4   9     5045.36     5246.88     82.81 o 
  -5   4   9     1325.77     1370.73     41.49 o 
  -4   4   9     9097.66     9336.91    101.68 o 
  -3   4   9    13287.29    13347.72    148.35 o 
  -2   4   9    16266.79    17337.47    141.94 o 
  -1   4   9     2903.03     2665.30     77.95 o 
   0   4   9    10866.52    10945.96    110.15 o 
   1   4   9       12.02       48.04      8.91 o 
   2   4   9     4379.04     4358.05     67.24 o 
   3   4   9     2098.38     2276.98     64.86 o 
   4   4   9      245.34      275.54     23.04 o 
   5   4   9      773.83      814.73     41.90 o 
   6   4   9      702.90      694.60     31.21 o 
   7   4   9       21.54       32.49     11.45 o 
   8   4   9     7137.06     7372.74     97.83 o 
   9   4   9      489.77      452.28     23.88 o 
  10   4   9     1260.59     1195.42     57.48 o 
  11   4   9     6103.82     6175.13    106.44 o 
  12   4   9      257.16      305.30     21.96 o 
  13   4   9     3394.02     3429.60     85.38 o 
  14   4   9     2559.27     2543.20     70.62 o 
  15   4   9      962.19      929.49     59.54 o 
  16   4   9      915.51      860.54     68.46 o 
  17   4   9      979.74      832.50    109.60 o 
  18   4   9     1186.14     1020.20    110.43 o 
  19   4   9      156.15      175.02     48.11 o 
  20   4   9      136.79      100.25     36.73 o 
 -20   5   9     2708.98     2957.15    222.17 o 
 -19   5   9     1110.24      809.91    212.39 o 
 -18   5   9      699.28      604.59    127.91 o 
 -17   5   9      391.71      285.05     54.84 o 
 -16   5   9       63.28       61.65     15.89 o 
 -15   5   9      197.31      171.05     31.37 o 
 -14   5   9       40.72       73.22     27.31 o 
 -13   5   9       18.71       18.17     12.20 o 
 -12   5   9     6925.58     6752.37    154.81 o 
 -11   5   9       98.57      125.49     24.39 o 
 -10   5   9     7312.40     7113.08    142.33 o 
  -9   5   9     2510.32     2445.34    148.52 o 
  -8   5   9      178.93      183.64     15.57 o 
  -7   5   9     1756.37     1873.77     73.22 o 
  -6   5   9    42379.95    42134.85    659.26 o 
  -5   5   9        1.85       39.99     12.59 o 
  -4   5   9    45758.74    47214.18    616.86 o 
  -3   5   9     1214.76     1255.03     75.79 o 
  -2   5   9     3819.00     3477.24     62.85 o 
  -1   5   9      588.84      735.22     46.22 o 
   0   5   9     5231.65     5480.32     78.62 o 
   1   5   9     1002.20     1149.38     57.77 o 
   2   5   9     7719.61     7648.06    109.13 o 
   3   5   9       66.15       66.39     13.71 o 
   4   5   9     8053.97     8171.33    109.07 o 
   5   5   9     1095.98     1237.10     58.77 o 
   6   5   9     3329.94     3203.33     63.37 o 
   7   5   9     3596.41     3230.95     52.98 o 
   8   5   9     3694.13     3502.82     89.04 o 
   9   5   9    13904.30    14247.51    147.24 o 
  10   5   9        8.93       18.62      9.30 o 
  11   5   9     4595.82     4713.85    117.45 o 
  12   5   9        0.09       36.03     10.58 o 
  13   5   9       84.99       50.40     12.56 o 
  14   5   9        7.08       36.33     12.26 o 
  15   5   9     1585.31     1411.44    107.89 o 
  16   5   9       10.02       37.11     13.16 o 
  17   5   9      226.02      190.18     34.93 o 
  18   5   9       37.30       44.20     26.87 o 
  19   5   9     1035.55      884.65    121.41 o 
  20   5   9     1052.18      724.38    136.21 o 
 -20   6   9      428.21      292.00     94.30 o 
 -19   6   9       74.90       82.33     28.15 o 
 -18   6   9       48.31       73.97     40.02 o 
 -17   6   9     1050.70      876.83    138.03 o 
 -16   6   9      324.16      298.65     60.47 o 
 -15   6   9     3176.82     3243.08    114.25 o 
 -14   6   9     4534.61     4689.69    159.10 o 
 -13   6   9      157.77      199.89     34.27 o 
 -12   6   9     1292.54     1282.37     95.53 o 
 -11   6   9      689.28      684.86     62.72 o 
 -10   6   9    13945.60    15306.17    209.54 o 
  -9   6   9     4173.59     4138.47     88.20 o 
  -8   6   9     6976.30     7181.48    137.70 o 
  -7   6   9      688.67      742.37     47.82 o 
  -6   6   9     3837.34     3836.46     70.33 o 
  -5   6   9     3460.19     3668.81     87.25 o 
  -4   6   9      671.96      684.19     51.39 o 
  -3   6   9      161.48      159.45     18.46 o 
  -2   6   9     2932.02     2748.67     75.73 o 
  -1   6   9     2476.95     2553.17     55.00 o 
   0   6   9     1089.65     1021.17     51.87 o 
   1   6   9      410.68      494.96     27.67 o 
   2   6   9       62.27       75.75     11.34 o 
   3   6   9      557.41      642.78     34.88 o 
   4   6   9    19914.29    20248.54    207.46 o 
   5   6   9     4342.38     4170.45     62.07 o 
   6   6   9     7615.67     7617.85     95.43 o 
   7   6   9       10.82       36.63      8.68 o 
   8   6   9      416.12      409.28     22.86 o 
   9   6   9       53.89       84.42     13.94 o 
  10   6   9    15019.14    15492.35    189.61 o 
  11   6   9     7011.44     6934.83    109.39 o 
  12   6   9    12570.31    12957.79    184.64 o 
  13   6   9     3994.24     4015.86    106.99 o 
  14   6   9     6159.87     6733.67    181.27 o 
  15   6   9     2808.76     2635.17     78.90 o 
  16   6   9     1673.52     1744.72    118.03 o 
  17   6   9      554.34      517.80     53.40 o 
  18   6   9     1582.63     1353.23    154.99 o 
  19   6   9     3258.63     3406.28    316.36 o 
 -19   7   9        4.83       60.62     33.81 o 
 -18   7   9      941.55      705.84    139.44 o 
 -17   7   9       30.83       64.05     23.33 o 
 -16   7   9       72.56       63.00     17.33 o 
 -15   7   9       58.50       97.67     53.29 o 
 -14   7   9       17.34       26.84     25.24 o 
 -13   7   9      270.08      247.93     31.44 o 
 -12   7   9        9.91       86.79     21.72 o 
 -11   7   9     1202.31     1257.11    100.29 o 
 -10   7   9       32.66       63.08     19.52 o 
  -9   7   9     5602.57     5504.10    138.72 o 
  -8   7   9      383.39      392.84     23.74 o 
  -7   7   9    16092.33    16825.32    276.71 o 
  -6   7   9    23086.28    25103.17    290.73 o 
  -5   7   9        0.08       43.89     11.57 o 
  -4   7   9     4125.43     4081.06     96.71 o 
  -3   7   9     4869.38     4715.15     87.90 o 
  -2   7   9     1450.61     1366.53     64.63 o 
  -1   7   9     1469.91     1441.44     75.06 o 
   0   7   9     2258.86     2270.66     47.78 o 
   1   7   9     2740.45     2754.29     82.06 o 
   2   7   9    15148.27    14878.09    154.11 o 
   3   7   9     1589.45     1656.38     69.87 o 
   4   7   9    14616.83    14851.28    146.01 o 
   5   7   9     1481.31     1470.80     53.56 o 
   6   7   9    22656.71    22523.43    172.03 o 
   7   7   9       64.58       75.08     10.44 o 
   8   7   9    15588.81    15902.82    181.47 o 
   9   7   9      942.91     1007.96     42.38 o 
  10   7   9      400.26      406.03     31.62 o 
  11   7   9      385.86      303.51     23.91 o 
  12   7   9        5.33       45.82     16.59 o 
  13   7   9     1521.04     1383.59    114.30 o 
  14   7   9      156.18      125.10     21.15 o 
  15   7   9     3815.72     3766.82    197.01 o 
  16   7   9      675.97      741.73    124.24 o 
  17   7   9      226.33      179.44     25.52 o 
  18   7   9       39.07       29.87     17.20 o 
  19   7   9        5.59       57.73     17.60 o 
 -19   8   9        3.47       36.56     15.67 o 
 -18   8   9      167.18       94.66     23.05 o 
 -17   8   9       32.38       56.38     29.53 o 
 -16   8   9       29.59       46.96     22.95 o 
 -15   8   9      156.92      220.92     60.19 o 
 -14   8   9      950.02      849.73    131.24 o 
 -13   8   9      273.62      230.12     50.96 o 
 -12   8   9       47.59       87.80     23.31 o 
 -11   8   9      900.38      926.58     72.33 o 
 -10   8   9     5871.24     5947.45    271.20 o 
  -9   8   9      243.06      292.68     30.94 o 
  -8   8   9     9042.92     9300.57    117.11 o 
  -7   8   9      127.01      108.03     14.59 o 
  -6   8   9    13570.75    14134.06    200.42 o 
  -5   8   9     3546.17     3507.11     65.48 o 
  -4   8   9     2389.65     2223.17     80.14 o 
  -3   8   9    13032.46    13177.70    209.50 o 
  -2   8   9      163.71      147.82     19.90 o 
  -1   8   9     2982.46     3022.96     62.10 o 
   0   8   9     3480.81     3407.17     55.52 o 
   1   8   9        3.95       46.62     12.89 o 
   2   8   9      252.73      247.68     17.68 o 
   3   8   9     1432.25     1432.29     74.13 o 
   4   8   9      484.13      484.87     24.09 o 
   5   8   9       49.24       77.71     12.22 o 
   6   8   9     2791.18     2834.15     45.81 o 
   7   8   9      420.62      387.04     18.03 o 
   8   8   9     3075.60     3179.26     68.67 o 
   9   8   9       20.72       32.69     12.90 o 
  10   8   9    11672.72    11977.35    155.04 o 
  11   8   9     1838.75     1798.60    104.90 o 
  12   8   9      901.77      829.89     63.24 o 
  13   8   9     1192.68     1118.51    119.92 o 
  14   8   9      953.20      902.38     86.34 o 
  15   8   9     3309.53     3478.13    145.38 o 
  16   8   9     1423.95     1592.37    132.88 o 
  17   8   9     1085.79     1094.18     94.91 o 
  18   8   9     1006.70     1045.08     97.35 o 
 -18   9   9      254.32      286.39     54.26 o 
 -17   9   9       21.16       48.33     25.17 o 
 -16   9   9      132.01      148.24     34.74 o 
 -15   9   9     6461.92     7268.64    602.94 o 
 -14   9   9       90.12      152.21     83.17 o 
 -13   9   9     8772.80     9542.30    271.83 o 
 -12   9   9      337.17      371.99     71.61 o 
 -11   9   9     1523.31     1582.70    134.60 o 
 -10   9   9      565.97      604.42     41.23 o 
  -9   9   9       22.39       24.79     23.92 o 
  -8   9   9        4.54       16.93     14.63 o 
  -7   9   9     1651.47     1703.75     76.63 o 
  -6   9   9      593.10      587.37     37.80 o 
  -5   9   9     5054.04     5158.27     86.08 o 
  -4   9   9     2285.14     2217.98     98.35 o 
  -3   9   9    13221.59    13435.68    220.85 o 
  -2   9   9    10798.04    11056.18    122.86 o 
  -1   9   9     5463.60     5469.84     90.51 o 
   0   9   9     2086.41     2110.89     96.04 o 
   1   9   9      796.35      800.92     39.72 o 
   2   9   9     2080.59     2067.29     81.62 o 
   3   9   9     2009.68     1813.85     68.76 o 
   4   9   9     6913.76     6844.79     96.96 o 
   5   9   9     2518.96     2464.88     82.23 o 
   6   9   9     7064.25     7264.07     92.23 o 
   7   9   9      695.59      678.13     33.20 o 
   8   9   9     1297.94     1155.63     56.36 o 
   9   9   9     1067.18      865.45     50.15 o 
  10   9   9     2996.09     3036.25    124.99 o 
  11   9   9      364.53      404.09     46.83 o 
  12   9   9     2821.29     2713.29    110.90 o 
  13   9   9       36.18       36.08     18.72 o 
  14   9   9      366.50      256.09     28.90 o 
  15   9   9        3.73       10.74     11.95 o 
  16   9   9       77.12       63.92     20.10 o 
  17   9   9      288.66      190.64     30.69 o 
  18   9   9       40.60       58.65     14.25 o 
 -17  10   9      335.91      203.71     42.93 o 
 -16  10   9      384.25      432.40     77.95 o 
 -15  10   9     1178.91      968.87    172.05 o 
 -14  10   9       50.04       94.18     34.43 o 
 -13  10   9        1.06       70.37     34.49 o 
 -12  10   9     5778.26     6089.29    175.63 o 
 -11  10   9       77.02       53.23     17.40 o 
 -10  10   9     1374.99     1281.11     69.16 o 
  -9  10   9      298.25      260.53     29.11 o 
  -8  10   9     3165.35     3291.36     77.90 o 
  -7  10   9       19.51       24.69     10.05 o 
  -6  10   9     3668.62     3701.92    163.31 o 
  -5  10   9     6055.73     5983.65     98.34 o 
  -4  10   9     9045.54     9083.74    159.41 o 
  -3  10   9      784.02      876.22     58.35 o 
  -2  10   9     6891.71     6723.97    121.65 o 
  -1  10   9      452.50      458.84     30.62 o 
   0  10   9      701.75      685.85     40.81 o 
   1  10   9      968.36      945.40     47.95 o 
   2  10   9      113.52       87.07     12.77 o 
   3  10   9      285.37      223.91     21.46 o 
   4  10   9      570.28      534.79     28.27 o 
   5  10   9      462.53      385.20     24.65 o 
   6  10   9      645.13      699.41     37.35 o 
   7  10   9     4274.72     4333.23     78.44 o 
   8  10   9     4559.28     4797.62     73.76 o 
   9  10   9     1843.00     1900.75    105.55 o 
  10  10   9      843.33      891.29     92.74 o 
  11  10   9        0.90       29.78     11.05 o 
  12  10   9      184.65      138.90     27.08 o 
  13  10   9     2419.84     2235.39    139.16 o 
  14  10   9       47.65       49.55     18.30 o 
  15  10   9     1924.21     1919.12    179.04 o 
  16  10   9      265.94      233.22     26.64 o 
  17  10   9      934.39      817.08    106.51 o 
 -16  11   9        9.12       87.70     35.64 o 
 -15  11   9      708.29      546.98    136.05 o 
 -14  11   9      498.48      450.98     74.35 o 
 -13  11   9     3276.42     3507.19    410.53 o 
 -12  11   9     2996.18     2944.68    228.67 o 
 -11  11   9     2084.40     1954.08     71.14 o 
 -10  11   9        7.35       39.94     16.54 o 
  -9  11   9     2215.88     2345.83    190.57 o 
  -8  11   9       65.05       61.50     12.23 o 
  -7  11   9     3196.95     3188.41     61.85 o 
  -6  11   9     2039.82     1990.23     63.69 o 
  -5  11   9     1515.76     1584.35     91.79 o 
  -4  11   9     3358.83     3520.28    100.22 o 
  -3  11   9      899.34      803.01     66.28 o 
  -2  11   9      167.59      152.34     17.90 o 
  -1  11   9     2742.38     2854.73     75.53 o 
   0  11   9      123.56      106.31     16.43 o 
   1  11   9       63.03       54.81     12.56 o 
   2  11   9      581.04      561.51     43.19 o 
   3  11   9     5695.33     5536.25    104.50 o 
   4  11   9      926.27      785.88     51.86 o 
   5  11   9     4674.26     5028.82     94.98 o 
   6  11   9     1340.67     1306.52     69.53 o 
   7  11   9     1261.09     1091.88     69.86 o 
   8  11   9     2349.27     2346.80     88.02 o 
   9  11   9       91.36       66.58     13.43 o 
  10  11   9     4151.69     4069.52     77.24 o 
  11  11   9      291.94      325.24     36.30 o 
  12  11   9      725.94      622.98     86.96 o 
  13  11   9      100.56       99.08     24.41 o 
  14  11   9      296.59      308.73     42.27 o 
  15  11   9        3.95       45.86     17.22 o 
  16  11   9       71.89       99.46     23.10 o 
 -15  12   9      289.57      327.37    108.54 o 
 -14  12   9     1773.55     1681.50    298.48 o 
 -13  12   9      110.92       47.02     23.48 o 
 -12  12   9     1393.58     1127.30    196.00 o 
 -11  12   9      647.90      710.16     96.66 o 
 -10  12   9        7.29       31.43     20.72 o 
  -9  12   9       12.80       32.82     12.88 o 
  -8  12   9      174.94      163.21     18.82 o 
  -7  12   9      325.30      309.04     31.61 o 
  -6  12   9     1901.52     1940.54     99.85 o 
  -5  12   9      173.52      166.91     15.21 o 
  -4  12   9     2191.83     1910.50    109.32 o 
  -3  12   9     1586.34     1419.43     97.00 o 
  -2  12   9     1213.81     1126.66     90.84 o 
  -1  12   9     1059.24     1154.35     57.86 o 
   0  12   9      515.11      479.47     32.60 o 
   1  12   9     5974.18     6115.39    133.60 o 
   2  12   9     1013.89      831.34     75.45 o 
   3  12   9     4767.40     5047.38    151.91 o 
   4  12   9     1441.75     1303.20     94.76 o 
   5  12   9      540.86      519.68     33.24 o 
   6  12   9       24.03       49.14     12.75 o 
   7  12   9      445.86      428.92     35.33 o 
   8  12   9      498.00      451.61     40.93 o 
   9  12   9      651.03      473.14     43.05 o 
  10  12   9       31.52       38.23     13.71 o 
  11  12   9       57.50       49.73     13.25 o 
  12  12   9     1006.20      958.42    123.54 o 
  13  12   9       95.98       96.24     49.64 o 
  14  12   9        9.10       40.08     15.74 o 
  15  12   9     1706.19     1588.91    150.35 o 
 -14  13   9      797.50      743.49    144.33 o 
 -13  13   9      284.81      254.67     51.06 o 
 -12  13   9      156.51      148.19     31.71 o 
 -11  13   9       46.35      105.93     57.32 o 
 -10  13   9       76.33       85.01     20.43 o 
  -9  13   9      266.75      434.23     66.86 o 
  -8  13   9        1.58       19.73     24.74 o 
  -7  13   9      492.58      433.79     33.08 o 
  -6  13   9       38.62       41.93     13.32 o 
  -5  13   9       29.27       34.75     10.59 o 
  -4  13   9     1370.03     1248.45    121.86 o 
  -3  13   9       75.05       58.20     11.84 o 
  -2  13   9     2298.75     2419.31     93.31 o 
  -1  13   9      101.92       47.46     22.30 o 
   0  13   9      753.87      751.41     91.25 o 
   1  13   9      415.89      361.57     34.36 o 
   2  13   9       17.42       46.36     19.38 o 
   3  13   9     2520.94     2313.75    137.70 o 
   4  13   9      655.48      599.89     56.87 o 
   5  13   9     2165.72     2048.40    159.81 o 
   6  13   9     1685.22     1734.21    130.20 o 
   7  13   9     6066.27     6350.22    118.37 o 
   8  13   9        8.95       36.80      9.75 o 
   9  13   9     2255.24     2036.86    105.77 o 
  10  13   9      288.68      250.76     42.95 o 
  11  13   9     1821.81     1552.78    157.27 o 
  12  13   9     1196.01     1000.82    136.19 o 
  13  13   9     2222.75     2135.36    194.04 o 
  14  13   9       32.14       48.01     25.32 o 
 -13  14   9     1148.83      832.86    182.58 o 
 -12  14   9     1434.97     1381.18    238.66 o 
 -11  14   9      462.23      503.04     98.99 o 
 -10  14   9     1074.21     1095.23    180.96 o 
  -9  14   9      387.48      314.92     47.65 o 
  -8  14   9      162.62      133.63     33.58 o 
  -7  14   9       17.24       49.63     11.82 o 
  -6  14   9      292.98      202.37     38.83 o 
  -5  14   9       50.13       42.19     13.05 o 
  -4  14   9     3597.22     3765.57     81.83 o 
  -3  14   9      685.29      736.70     65.96 o 
  -2  14   9     1940.69     1813.40    119.30 o 
  -1  14   9     2833.70     3080.79    194.36 o 
   0  14   9        0.06       41.60     14.63 o 
   1  14   9      921.57      983.46     85.46 o 
   2  14   9      337.03      362.51     51.99 o 
   3  14   9     1213.72     1087.80     93.22 o 
   4  14   9      184.28      189.91     23.67 o 
   5  14   9      210.79      194.88     26.53 o 
   6  14   9       19.46       34.45     19.14 o 
   7  14   9      556.32      484.67     66.39 o 
   8  14   9     2270.42     1957.74    167.32 o 
   9  14   9     2531.13     2476.56    177.01 o 
  10  14   9     1501.15     1268.69    160.19 o 
  11  14   9      781.04      682.90     87.04 o 
  12  14   9      618.62      491.48     67.57 o 
 -11  15   9      521.91      381.57     68.48 o 
 -10  15   9       20.73       35.45     32.69 o 
  -9  15   9      772.72      829.45    165.80 o 
  -8  15   9      387.61      393.17     46.58 o 
  -7  15   9      982.04      997.76    124.46 o 
  -6  15   9     1797.98     1782.86     73.46 o 
  -5  15   9     1048.29      954.28     96.67 o 
  -4  15   9     2380.20     2477.61     86.43 o 
  -3  15   9       16.17       27.39     18.11 o 
  -2  15   9     2378.91     2641.56     98.93 o 
  -1  15   9      587.78      561.50     46.82 o 
   0  15   9     5443.97     6074.90    173.41 o 
   1  15   9      246.05      286.78     43.34 o 
   2  15   9     2906.07     3192.43    239.12 o 
   3  15   9     1336.16     1380.22    140.82 o 
   4  15   9     4169.46     4725.58    143.79 o 
   5  15   9      985.87      951.29    100.22 o 
   6  15   9     5089.61     5166.07    228.53 o 
   7  15   9      273.29      283.77     33.83 o 
   8  15   9      319.26      301.70     42.59 o 
   9  15   9     1048.35      908.99    102.65 o 
  10  15   9      100.47      127.22     37.03 o 
  11  15   9      691.51      619.02     98.81 o 
  -9  16   9       45.48       98.29     73.57 o 
  -8  16   9     4613.30     4941.81    336.72 o 
  -7  16   9      534.63      558.85     83.04 o 
  -6  16   9     1131.74     1118.22    158.24 o 
  -5  16   9     2687.63     2985.48    141.80 o 
  -4  16   9     1474.68     1445.67    126.97 o 
  -3  16   9      511.49      424.35     60.56 o 
  -2  16   9       52.53      115.61     19.21 o 
  -1  16   9       25.66       37.42     23.65 o 
   0  16   9       46.09       76.70     22.00 o 
   1  16   9       24.40       41.79     15.56 o 
   2  16   9     1111.45     1242.25    218.35 o 
   3  16   9      147.96      117.42     22.98 o 
   4  16   9     2367.51     2182.85    229.88 o 
   5  16   9      116.93       90.02     21.85 o 
   6  16   9     1781.23     1743.46    224.90 o 
   7  16   9        7.60       63.50     23.66 o 
   8  16   9      132.46      109.60     30.11 o 
   9  16   9     1198.23      901.07    126.24 o 
  -6  17   9     1759.34     1399.52    206.72 o 
  -5  17   9       16.50       50.48     26.82 o 
  -4  17   9     1191.98      977.64    108.62 o 
  -3  17   9     2349.86     2344.73    173.67 o 
  -2  17   9       30.92       21.15     13.08 o 
  -1  17   9     1316.04     1148.23    112.12 o 
   0  17   9      713.52      576.36     67.98 o 
   1  17   9      701.60      660.36     60.43 o 
   2  17   9     4268.04     4636.33    210.39 o 
   3  17   9       35.19       55.40     20.29 o 
   4  17   9     7668.98     8940.40    319.20 o 
   5  17   9      822.21      734.16    117.61 o 
 -21   0  10      113.47       49.89     35.56 o 
 -20   0  10     1564.75     1380.57    181.44 o 
 -19   0  10       13.77       -8.37     48.96 o 
 -18   0  10       30.94       44.02     29.77 o 
 -17   0  10      379.56      341.32     67.60 o 
 -16   0  10     1334.52     1271.26    105.01 o 
 -15   0  10     5291.35     5725.12    202.99 o 
 -14   0  10     8559.10     9170.40    340.45 o 
 -13   0  10    28705.92    31724.08   1083.55 o 
 -12   0  10    15690.82    16977.29    378.68 o 
 -11   0  10    26416.45    27976.76    619.54 o 
 -10   0  10     3138.14     2823.32    125.51 o 
  -9   0  10     7694.98     7937.11    149.29 o 
  -8   0  10      101.89       83.52     16.85 o 
  -7   0  10    11786.80    11716.73    209.32 o 
  -6   0  10      348.28      405.34     48.45 o 
  -5   0  10    25871.14    26578.22    424.74 o 
  -4   0  10     2015.59     2131.80    114.81 o 
  -3   0  10    12190.53    12116.49    323.55 o 
  -2   0  10      587.12      573.97     37.12 o 
  -1   0  10    11389.95    11727.50    195.89 o 
   0   0  10    16222.40    16799.82    335.55 o 
   1   0  10     8520.34     8319.17    240.64 o 
   2   0  10    12505.86    12388.31    167.80 o 
   3   0  10     5336.20     5442.89    109.11 o 
   4   0  10    44981.37    48481.25    767.19 o 
   5   0  10       63.76       46.87     29.99 o 
   6   0  10    47693.55    50593.84    919.15 o 
   7   0  10     2084.06     2086.32     89.99 o 
   8   0  10    32559.74    34078.11    510.07 o 
   9   0  10     4922.14     4940.58    122.17 o 
  10   0  10     3152.75     3197.10    262.46 o 
  11   0  10     6786.95     6827.79    172.18 o 
  12   0  10      164.54      147.60     38.45 o 
  13   0  10     5358.18     6194.28    572.68 o 
  14   0  10     9717.35    10570.46    456.97 o 
  15   0  10      746.76      922.49    131.33 o 
  17   0  10     2630.58     2815.36    171.38 o 
  18   0  10     5583.00     6413.55    230.50 o 
  19   0  10        3.38       15.39     25.85 o 
  20   0  10       59.31      120.62     68.23 o 
 -20   1  10      590.42      413.57     99.79 o 
 -19   1  10     5336.36     5768.85    167.02 o 
 -18   1  10      490.60      385.36     65.02 o 
 -17   1  10     1931.36     1715.09    118.86 o 
 -16   1  10      106.89      101.33     16.32 o 
 -15   1  10        4.20       22.10     29.40 o 
 -14   1  10     1053.57      911.79     61.87 o 
 -13   1  10      350.74      328.64     38.63 o 
 -12   1  10     2687.04     2640.45     90.62 o 
 -11   1  10     1271.64     1239.73     60.07 o 
 -10   1  10     2601.90     2640.68     67.00 o 
  -9   1  10      217.57      208.30     15.26 o 
  -8   1  10      750.92      764.74     40.10 o 
  -7   1  10     1441.87     1421.61     46.92 o 
  -6   1  10     5724.12     5467.71     87.98 o 
  -5   1  10    14632.95    15485.21    149.29 o 
  -4   1  10    12557.60    12039.18    161.17 o 
  -3   1  10    33541.05    34895.46    322.38 o 
  -2   1  10    50320.24    52883.60    593.02 o 
  -1   1  10    28723.66    29702.93    235.04 o 
   0   1  10    20557.79    21078.82    210.34 o 
   1   1  10     5766.96     5581.23    101.33 o 
   2   1  10     3946.99     3820.08     57.44 o 
   3   1  10     3560.72     3244.13     56.70 o 
   4   1  10      106.30       94.56     16.41 o 
   5   1  10     8298.95     8039.02    117.73 o 
   6   1  10    14094.01    14427.57    176.45 o 
   7   1  10     6812.37     6898.38     94.80 o 
   8   1  10     3182.75     3311.62     63.13 o 
   9   1  10     2022.74     1977.85     73.21 o 
  10   1  10      382.92      396.38     19.93 o 
  11   1  10        4.21       32.05     15.12 o 
  12   1  10     2879.97     2937.84    117.05 o 
  13   1  10       55.90       69.89     35.20 o 
  14   1  10     8226.68     8842.06    247.99 o 
  15   1  10     1741.99     1752.48    130.62 o 
  16   1  10    11283.05    11980.67    794.65 o 
  17   1  10      380.06      416.74     61.77 o 
  18   1  10     4013.45     4042.60    203.14 o 
  19   1  10       66.81      109.72     35.09 o 
  20   1  10      520.41      380.41     50.18 o 
 -20   2  10     1311.61     1230.09    235.32 o 
 -19   2  10      206.48      141.86     32.05 o 
 -18   2  10      694.43      612.26     99.22 o 
 -17   2  10     2218.11     2227.37     65.34 o 
 -16   2  10     1758.80     1800.96     79.06 o 
 -15   2  10     5170.20     5165.27    144.76 o 
 -14   2  10     2815.29     2626.15     61.12 o 
 -13   2  10     9912.20    10843.56    189.98 o 
 -12   2  10     5261.77     5510.44    104.06 o 
 -11   2  10     5748.85     5791.14    200.27 o 
 -10   2  10     3885.47     3968.73     64.41 o 
  -9   2  10     7140.12     7419.37    139.77 o 
  -8   2  10     1884.06     1989.49     62.21 o 
  -7   2  10     2484.86     2436.82     76.91 o 
  -6   2  10      252.99      322.53     19.01 o 
  -5   2  10      746.95      679.84     33.16 o 
  -4   2  10     1522.41     1410.36     57.67 o 
  -3   2  10     1304.63     1381.96     65.59 o 
  -2   2  10     2385.91     2136.09     92.35 o 
  -1   2  10       25.90       32.46     12.97 o 
   0   2  10      157.77      136.81     19.93 o 
   1   2  10     1726.37     1651.71     61.22 o 
   2   2  10     6480.61     6494.25     94.34 o 
   3   2  10      643.95      697.15     35.49 o 
   4   2  10    23621.85    24691.67    207.67 o 
   5   2  10     1842.24     1873.93     57.13 o 
   6   2  10    13201.88    13414.96    124.00 o 
   7   2  10      155.74      248.93     19.40 o 
   8   2  10     4312.47     4163.49     76.69 o 
   9   2  10     2054.59     1973.46     75.15 o 
  10   2  10     2063.91     2044.22     69.36 o 
  11   2  10     2087.94     2206.18     99.38 o 
  12   2  10     2585.15     2632.29     91.43 o 
  13   2  10     6620.43     7009.05    153.31 o 
  14   2  10     5375.44     5983.22    175.68 o 
  15   2  10     1162.43     1273.77    143.21 o 
  16   2  10     2573.08     2747.32    177.17 o 
  17   2  10      787.81      736.24     78.77 o 
  18   2  10        8.36       69.41     37.01 o 
  19   2  10      468.01      443.50     77.72 o 
  20   2  10      985.14      803.24     95.28 o 
 -20   3  10      456.83      384.70     74.62 o 
 -19   3  10     4420.83     4702.23    178.91 o 
 -18   3  10     1053.86      697.73    151.38 o 
 -17   3  10      576.21      511.97     91.35 o 
 -16   3  10      972.08      904.14     32.58 o 
 -15   3  10       45.89       41.07      9.32 o 
 -14   3  10       26.35       24.63     12.89 o 
 -13   3  10       25.81       42.17      9.70 o 
 -12   3  10     3027.05     3038.67     88.40 o 
 -11   3  10    10001.48     9880.90    165.82 o 
 -10   3  10     2231.27     2106.69     63.53 o 
  -9   3  10     2594.33     2521.40     63.89 o 
  -8   3  10     2443.21     2340.37     78.42 o 
  -7   3  10     1613.13     1616.61     65.01 o 
  -6   3  10     3652.87     3505.96     80.85 o 
  -5   3  10     6379.41     6043.20     83.72 o 
  -4   3  10     9321.00     9280.80    129.39 o 
  -3   3  10     5698.34     5812.92     90.77 o 
  -2   3  10     2717.26     2543.02     76.45 o 
  -1   3  10     3676.19     3430.18     49.51 o 
   0   3  10     8520.01     8705.98    163.13 o 
   1   3  10       11.29       36.45     12.56 o 
   2   3  10      973.84     1010.30     55.68 o 
   3   3  10      154.35      126.56     16.57 o 
   4   3  10      322.49      408.16     22.34 o 
   5   3  10        3.96       22.76     10.15 o 
   6   3  10     7961.46     8147.49    127.96 o 
   7   3  10       15.94       50.20      9.24 o 
   8   3  10     2453.75     2409.89     73.14 o 
   9   3  10     3030.25     3002.03     67.30 o 
  10   3  10     2242.44     2101.70     84.12 o 
  11   3  10     1611.52     1675.53     81.54 o 
  12   3  10        2.65       28.68     15.27 o 
  13   3  10     2975.16     3041.71     99.11 o 
  14   3  10     1521.97     1689.07     86.22 o 
  15   3  10       75.15       54.81     10.79 o 
  16   3  10     2863.40     3018.22    266.78 o 
  17   3  10        4.66       44.01     24.11 o 
  18   3  10      481.50      470.39     45.90 o 
  19   3  10      165.44      182.08     40.58 o 
  20   3  10     1675.22     1417.30    156.73 o 
 -20   4  10      561.31      346.73     74.18 o 
 -19   4  10       94.06       78.24     25.86 o 
 -18   4  10       37.57       63.88     23.74 o 
 -17   4  10     4251.87     4673.74    172.74 o 
 -16   4  10       12.37       28.91     12.91 o 
 -15   4  10     6939.16     7444.35    167.17 o 
 -14   4  10     1109.13     1194.09    110.61 o 
 -13   4  10       85.56       64.14     20.36 o 
 -12   4  10      827.60      829.88     40.46 o 
 -11   4  10       99.96      122.81     17.62 o 
 -10   4  10      539.25      575.98     28.46 o 
  -9   4  10     1260.64     1336.16     60.55 o 
  -8   4  10        2.65       38.77      9.34 o 
  -7   4  10      906.49      814.51     34.86 o 
  -6   4  10      150.06      208.88     15.01 o 
  -5   4  10       29.67       42.77     10.32 o 
  -4   4  10     1464.55     1778.47     83.19 o 
  -3   4  10       40.03       66.09     12.24 o 
  -2   4  10     1024.33     1020.16     49.17 o 
  -1   4  10     2156.77     2051.27     79.99 o 
   0   4  10     1689.10     1624.44     81.00 o 
   1   4  10     1397.71     1405.79     67.75 o 
   2   4  10     1622.84     1595.99     72.25 o 
   3   4  10      553.89      583.04     40.99 o 
   4   4  10     5517.31     5018.84     79.08 o 
   5   4  10      364.59      462.80     27.97 o 
   6   4  10      808.53      716.31     47.07 o 
   7   4  10     1532.53     1508.56     63.06 o 
   8   4  10     2782.22     2586.21     61.95 o 
   9   4  10       27.99       60.67     10.21 o 
  10   4  10      657.11      687.35     41.91 o 
  11   4  10       90.96       98.84     12.70 o 
  12   4  10     3780.60     3772.97    102.24 o 
  13   4  10      764.54      680.32     45.25 o 
  14   4  10      503.10      425.62     31.81 o 
  15   4  10     1227.37     1232.46     69.48 o 
  16   4  10       99.14       99.72     46.14 o 
  17   4  10      660.96      674.41     68.26 o 
  18   4  10     1202.04      996.67    105.24 o 
  19   4  10      595.32      602.61     75.27 o 
  20   4  10        7.16       28.81     37.96 o 
 -20   5  10        0.88        8.67     20.78 o 
 -19   5  10        1.41       47.00     36.74 o 
 -18   5  10       36.13       46.42     26.40 o 
 -17   5  10      104.85      122.26     32.60 o 
 -16   5  10       24.11       44.40     16.12 o 
 -15   5  10      680.14      611.03     82.50 o 
 -14   5  10     1625.93     1635.37     92.08 o 
 -13   5  10      211.63      190.06     27.59 o 
 -12   5  10     3914.36     4229.60    116.52 o 
 -11   5  10      787.20      843.89     63.76 o 
 -10   5  10     2950.49     3009.32     70.05 o 
  -9   5  10       77.78       84.80     13.93 o 
  -8   5  10       83.46       92.80     16.24 o 
  -7   5  10     1573.27     1414.07     51.02 o 
  -6   5  10      791.42      817.64     42.83 o 
  -5   5  10      922.85      862.89     46.83 o 
  -4   5  10     1070.37     1170.58     47.58 o 
  -3   5  10      637.53      726.03     40.55 o 
  -2   5  10     2396.45     2528.19     65.45 o 
  -1   5  10     1277.00     1397.71     57.85 o 
   0   5  10      494.18      499.55     26.31 o 
   1   5  10       84.08       54.63     13.42 o 
   2   5  10     5094.86     4841.75     74.12 o 
   3   5  10      402.12      486.30     29.87 o 
   4   5  10     2762.19     2554.83     61.32 o 
   5   5  10      494.01      427.08     27.14 o 
   6   5  10      899.88      884.19     58.78 o 
   7   5  10      821.23      778.78     35.40 o 
   8   5  10      530.02      535.64     26.93 o 
   9   5  10     1723.33     1578.49     70.64 o 
  10   5  10      236.12      237.34     15.71 o 
  11   5  10      270.31      275.12     22.87 o 
  12   5  10      481.05      427.24     41.05 o 
  13   5  10      266.60      263.19     30.14 o 
  14   5  10      259.85      212.02     43.54 o 
  15   5  10      504.65      522.68     45.47 o 
  16   5  10       24.74       72.06     19.71 o 
  17   5  10      708.02      610.52     59.54 o 
  18   5  10      162.65      103.45     23.12 o 
  19   5  10      907.17      933.83    119.15 o 
 -19   6  10       48.83       51.02     28.64 o 
 -18   6  10       58.39       67.84     35.81 o 
 -17   6  10      628.93      559.00    139.67 o 
 -16   6  10      459.82      379.32     67.85 o 
 -15   6  10     1656.32     1404.78    141.79 o 
 -14   6  10       56.57       37.74     26.84 o 
 -13   6  10     1525.17     1370.84    122.87 o 
 -12   6  10     1126.31     1108.17     83.67 o 
 -11   6  10     2279.25     2525.58    152.13 o 
 -10   6  10      264.09      273.06     21.95 o 
  -9   6  10       41.45       23.03     11.81 o 
  -8   6  10     1231.39     1340.03     65.19 o 
  -7   6  10      155.35      162.72     21.13 o 
  -6   6  10       15.31       47.65     13.99 o 
  -5   6  10     3299.68     3340.07     85.76 o 
  -4   6  10     1519.83     1531.54     89.66 o 
  -3   6  10     1973.43     1944.86     87.69 o 
  -2   6  10     6431.29     6199.66     97.14 o 
  -1   6  10       19.44       34.42     15.44 o 
   0   6  10     4101.04     3891.62     70.90 o 
   1   6  10      261.42      254.56     29.35 o 
   2   6  10     2104.99     2054.31     73.35 o 
   3   6  10      335.34      266.14     22.28 o 
   4   6  10      709.24      605.76     45.02 o 
   5   6  10     1787.15     1721.54     76.50 o 
   6   6  10     1810.73     1784.13     86.01 o 
   7   6  10     5033.64     5012.79     69.13 o 
   8   6  10      389.01      392.43     22.25 o 
   9   6  10     2430.20     2361.86     63.79 o 
  10   6  10       39.90       41.91     11.20 o 
  11   6  10     3682.03     3834.07    147.64 o 
  12   6  10      384.68      409.97     31.10 o 
  13   6  10     2278.31     2284.06    126.09 o 
  14   6  10      767.09      796.49     68.40 o 
  15   6  10     1278.86     1121.78    104.44 o 
  16   6  10      382.62      418.73     71.25 o 
  17   6  10       51.50       78.18     24.22 o 
  18   6  10      325.69      372.20     63.98 o 
  19   6  10     1154.62      854.93    126.87 o 
 -19   7  10     1942.28     1763.27    221.60 o 
 -18   7  10        4.39       29.63     18.01 o 
 -17   7  10      368.91      266.57     74.84 o 
 -16   7  10      710.38      707.96    112.95 o 
 -15   7  10      837.26      749.05     91.79 o 
 -14   7  10      295.36      207.17     51.04 o 
 -13   7  10       32.89       53.62     18.07 o 
 -12   7  10      451.90      537.91     41.62 o 
 -11   7  10     1064.03     1156.22     77.45 o 
 -10   7  10      271.32      289.22     29.43 o 
  -9   7  10     2837.10     2726.75     78.24 o 
  -8   7  10      767.72      806.92     48.46 o 
  -7   7  10     6302.64     6418.16    170.34 o 
  -6   7  10     7720.16     7998.84    130.73 o 
  -5   7  10     3851.69     3707.59     65.29 o 
  -4   7  10     2984.78     2919.52    171.62 o 
  -3   7  10     9208.65     9327.53    151.67 o 
  -2   7  10     3473.06     3441.24     62.04 o 
  -1   7  10     3649.86     3446.73     93.97 o 
   0   7  10     1350.09     1422.90     84.03 o 
   1   7  10     6886.99     6859.42    124.09 o 
   2   7  10     6057.73     6094.82    110.80 o 
   3   7  10     1626.80     1777.69     76.65 o 
   4   7  10      178.01      226.69     22.87 o 
   5   7  10       99.15       70.94     11.39 o 
   6   7  10      833.12      821.25     37.64 o 
   7   7  10     1075.85     1072.54     50.84 o 
   8   7  10     1317.58     1132.85     59.76 o 
   9   7  10     1376.05     1326.36     66.56 o 
  10   7  10     2378.82     2366.74     78.42 o 
  11   7  10      770.63      782.93     78.62 o 
  12   7  10       57.62       82.85     22.76 o 
  13   7  10      906.25      833.45     78.93 o 
  14   7  10     2732.32     2864.90     90.75 o 
  15   7  10     1347.73     1444.08    177.67 o 
  16   7  10      865.17      751.63     87.42 o 
  17   7  10     2723.97     2628.17    168.16 o 
  18   7  10       23.42       64.06     17.09 o 
 -18   8  10        8.91       68.20     24.39 o 
 -17   8  10     1472.20     1505.15    165.07 o 
 -16   8  10      187.01      198.63     40.54 o 
 -15   8  10     3240.20     3555.93    150.24 o 
 -14   8  10     3165.13     3370.50    131.82 o 
 -13   8  10     3750.50     3877.02    303.50 o 
 -12   8  10     3105.54     3165.50    182.58 o 
 -11   8  10     6110.29     6202.21    139.42 o 
 -10   8  10     2907.11     2954.71     72.56 o 
  -9   8  10    16820.50    18060.41    261.87 o 
  -8   8  10      472.63      436.80     31.48 o 
  -7   8  10     5960.14     6142.64     95.83 o 
  -6   8  10      102.57      111.82     24.01 o 
  -5   8  10       13.19       11.31     15.30 o 
  -4   8  10      366.24      375.09     30.02 o 
  -3   8  10     3717.66     3689.39     91.50 o 
  -2   8  10     1744.72     1770.06     84.87 o 
  -1   8  10     2423.54     2351.33     82.15 o 
   0   8  10     1510.21     1574.36     81.60 o 
   1   8  10      780.92      744.67     39.66 o 
   2   8  10     2008.23     2056.08     93.73 o 
   3   8  10    10904.87    10939.47    115.74 o 
   4   8  10    18293.88    18442.95    198.89 o 
   5   8  10     3071.12     3102.19     89.17 o 
   6   8  10     9240.83     9743.14    122.66 o 
   7   8  10     4257.85     4004.62     73.03 o 
   8   8  10     4119.32     3891.57    100.00 o 
   9   8  10     3282.36     3340.01    114.05 o 
  10   8  10     4767.90     5000.52     98.31 o 
  11   8  10     1262.06     1349.93    131.39 o 
  12   8  10     6520.38     6652.04    170.50 o 
  13   8  10        4.69       38.17     11.53 o 
  14   8  10     2777.92     2914.03    167.22 o 
  15   8  10       30.35       64.73     19.45 o 
  16   8  10      346.68      366.50     59.69 o 
  17   8  10      185.20      141.07     24.40 o 
  18   8  10      385.91      367.79     37.09 o 
 -17   9  10     2142.23     1889.31    194.33 o 
 -16   9  10       20.10       85.35     21.92 o 
 -15   9  10      739.60      644.70    139.34 o 
 -14   9  10     1119.11     1118.83    141.38 o 
 -13   9  10      661.91      618.34     85.54 o 
 -12   9  10     2411.84     2461.37    149.55 o 
 -11   9  10       20.44       26.65     22.82 o 
 -10   9  10      258.02      233.37     25.54 o 
  -9   9  10       24.07       19.69     23.17 o 
  -8   9  10      910.55      944.39     44.77 o 
  -7   9  10     3217.24     3378.18     78.40 o 
  -6   9  10     5411.65     5469.87    116.88 o 
  -5   9  10    11621.60    11648.11    199.91 o 
  -4   9  10     7910.94     7934.99    174.14 o 
  -3   9  10    13568.08    14372.24    232.80 o 
  -2   9  10     9666.88     9933.68    136.33 o 
  -1   9  10     8877.48     8773.99    123.04 o 
   0   9  10    14721.00    14436.48    367.32 o 
   1   9  10     6869.92     7186.39    106.28 o 
   2   9  10    10628.23    10897.77    151.15 o 
   3   9  10      573.14      640.14     36.78 o 
   4   9  10     9170.93     9264.41    116.94 o 
   5   9  10     5152.80     5136.61     79.78 o 
   6   9  10     2704.71     2871.01     47.89 o 
   7   9  10     7156.61     7077.68    110.98 o 
   8   9  10     4242.59     4440.35     74.93 o 
   9   9  10      440.55      398.75     35.52 o 
  10   9  10      370.16      319.71     22.37 o 
  11   9  10      298.05      270.80     30.26 o 
  12   9  10     3189.16     2906.13    247.09 o 
  13   9  10      884.43      858.30     73.84 o 
  14   9  10     9463.90    10452.70    518.49 o 
  15   9  10      147.00      192.81     40.81 o 
  16   9  10     3752.09     4317.40    168.80 o 
  17   9  10       17.79       52.62     19.99 o 
 -17  10  10     1239.54     1096.67    225.82 o 
 -16  10  10      988.37      899.01    161.19 o 
 -15  10  10     3429.72     3809.86    171.16 o 
 -14  10  10     2343.00     2384.53    266.32 o 
 -13  10  10     9159.02     9625.51    844.87 o 
 -12  10  10     5368.27     5693.17    229.48 o 
 -11  10  10     3454.66     3415.09    167.84 o 
 -10  10  10     1635.58     1683.79     75.79 o 
  -9  10  10     4405.92     4624.50    151.86 o 
  -8  10  10     4112.99     4270.26     90.46 o 
  -7  10  10     2655.02     2894.90    113.49 o 
  -6  10  10     1636.42     1537.25    105.52 o 
  -5  10  10     7405.04     7565.61    142.82 o 
  -4  10  10       27.95       37.77     15.36 o 
  -3  10  10     4402.58     4740.01    157.89 o 
  -2  10  10      321.33      325.56     26.20 o 
  -1  10  10      145.07      157.85     15.86 o 
   0  10  10     1586.41     1494.99     86.83 o 
   1  10  10     7649.24     7898.59    138.63 o 
   2  10  10     4556.89     4605.55    113.62 o 
   3  10  10    11393.52    11366.09    150.76 o 
   4  10  10     8318.42     8928.84    117.56 o 
   5  10  10      807.68      750.37     51.75 o 
   6  10  10     9164.74    10198.12    161.80 o 
   7  10  10      493.48      478.08     30.06 o 
   8  10  10     1911.30     1843.10     76.03 o 
   9  10  10      427.91      407.26     31.31 o 
  10  10  10     1737.23     1733.54     66.15 o 
  11  10  10      737.64      665.86     67.59 o 
  12  10  10     1052.93      978.70     81.27 o 
  13  10  10      710.73      720.23     96.53 o 
  14  10  10     5060.05     5681.91    252.60 o 
  15  10  10        1.45       62.65     40.66 o 
  16  10  10     6833.46     7880.93    307.87 o 
 -16  11  10     1543.81     1214.86    257.78 o 
 -15  11  10     1903.16     2013.84    184.00 o 
 -14  11  10        2.06       69.72     22.02 o 
 -13  11  10      243.31      288.54     53.45 o 
 -12  11  10     1950.85     2018.39    174.49 o 
 -11  11  10        3.96       77.52     19.37 o 
 -10  11  10     2441.50     2313.36     94.05 o 
  -9  11  10     1860.29     1773.41    131.65 o 
  -8  11  10     1093.52     1003.00     47.73 o 
  -7  11  10     4261.98     4192.73     84.68 o 
  -6  11  10      110.35      130.62     17.33 o 
  -5  11  10     2152.48     1924.64    110.10 o 
  -4  11  10     4673.97     4704.30     88.67 o 
  -3  11  10     4282.31     4521.04    119.99 o 
  -2  11  10     9474.94    10072.07    334.14 o 
  -1  11  10     2170.88     2035.31     91.51 o 
   0  11  10     8813.99     8736.22    236.56 o 
   1  11  10       60.39       65.30     16.24 o 
   2  11  10       59.41       55.51     14.83 o 
   3  11  10      324.30      273.71     27.88 o 
   4  11  10      540.05      561.35     40.12 o 
   5  11  10      256.45      274.76     24.02 o 
   6  11  10      616.39      711.83     52.64 o 
   7  11  10     1969.83     1953.73     92.19 o 
   8  11  10      516.80      489.81     36.99 o 
   9  11  10       68.27       70.27     13.31 o 
  10  11  10     2169.05     2253.38     77.64 o 
  11  11  10      167.74      174.59     48.81 o 
  12  11  10      242.92      256.75     33.23 o 
  13  11  10     3389.99     3686.25    147.43 o 
  14  11  10       41.95       52.46     22.55 o 
  15  11  10      523.88      537.95     49.20 o 
 -15  12  10     4041.31     4461.48    373.28 o 
 -14  12  10      346.52      451.02     53.22 o 
 -13  12  10     3949.82     4014.60    322.83 o 
 -12  12  10     2307.12     2646.04    134.89 o 
 -11  12  10      350.61      263.70     46.21 o 
 -10  12  10     2468.99     2655.85    190.05 o 
  -9  12  10      598.93      617.34     70.23 o 
  -8  12  10     1002.72      986.12     40.87 o 
  -7  12  10      461.18      439.14     43.62 o 
  -6  12  10      639.12      689.60     60.51 o 
  -5  12  10     3901.66     4071.37    135.07 o 
  -4  12  10     1164.13     1096.52     68.73 o 
  -3  12  10     1179.58     1134.87     80.87 o 
  -2  12  10      136.65      155.51     17.80 o 
  -1  12  10     5475.08     5159.29    127.93 o 
   0  12  10      508.33      418.36     43.92 o 
   1  12  10     4595.67     4762.22    129.20 o 
   2  12  10     1038.49      968.21     70.91 o 
   3  12  10       81.72       46.39     22.73 o 
   4  12  10     1247.97     1025.46     84.07 o 
   5  12  10      855.06      659.92     48.51 o 
   6  12  10     1811.10     1725.29     89.09 o 
   7  12  10     1672.91     1386.07    106.40 o 
   8  12  10     3692.19     3758.12     72.82 o 
   9  12  10       31.68       41.43     10.21 o 
  10  12  10     1349.87     1195.97     92.39 o 
  11  12  10     1191.66     1191.41    134.93 o 
  12  12  10      433.51      400.45     51.90 o 
  13  12  10     5077.33     6269.55    164.86 o 
  14  12  10     2951.75     2624.04    212.75 o 
 -13  13  10      234.85      241.54     68.05 o 
 -12  13  10     1987.55     1750.41    269.40 o 
 -11  13  10       26.61       39.19     25.84 o 
 -10  13  10     3187.95     3254.15    125.36 o 
  -9  13  10       35.95       65.32     26.59 o 
  -8  13  10     2165.27     2267.41    191.43 o 
  -7  13  10      945.79      840.25     74.34 o 
  -6  13  10      655.55      541.67     65.95 o 
  -5  13  10     1599.06     1449.53     64.26 o 
  -4  13  10      101.77       54.68     15.76 o 
  -3  13  10     2938.31     2881.30    119.11 o 
  -2  13  10     4738.82     4722.29    148.64 o 
  -1  13  10       16.77       45.61     13.00 o 
   0  13  10     3874.71     4407.27    147.11 o 
   1  13  10      311.64      334.70     42.27 o 
   2  13  10     1062.68     1068.42     77.15 o 
   3  13  10     1126.32     1086.20     71.59 o 
   4  13  10       37.61       43.70     15.35 o 
   5  13  10     4637.73     4739.38    185.48 o 
   6  13  10      242.82      179.05     22.55 o 
   7  13  10      547.73      553.23     78.80 o 
   8  13  10       67.98       57.56     14.35 o 
   9  13  10      439.51      384.57     39.19 o 
  10  13  10       12.36       45.71     18.38 o 
  11  13  10       58.34       69.38     47.41 o 
  12  13  10      157.80       94.22     32.65 o 
  13  13  10      106.44       70.02     30.84 o 
 -12  14  10      976.60      842.51    162.64 o 
 -11  14  10       10.42       38.74     20.67 o 
 -10  14  10      276.67      283.37     38.16 o 
  -9  14  10      181.76      154.42     40.39 o 
  -8  14  10      376.43      351.46     47.05 o 
  -7  14  10     1118.30     1234.18    139.62 o 
  -6  14  10     1642.42     1511.75     68.30 o 
  -5  14  10      971.55      836.72     87.22 o 
  -4  14  10      230.11      166.14     34.84 o 
  -3  14  10     1065.93     1067.74     77.24 o 
  -2  14  10      247.48      204.71     50.61 o 
  -1  14  10      222.35      243.08     32.73 o 
   0  14  10     1225.67     1237.73     99.98 o 
   1  14  10        3.93       16.19     16.73 o 
   2  14  10     5595.58     6044.95    169.31 o 
   3  14  10      203.28      166.46     36.91 o 
   4  14  10     4222.72     4246.12    268.42 o 
   5  14  10      175.90      217.93     29.34 o 
   6  14  10      518.28      561.38     57.60 o 
   7  14  10     2058.96     1750.39    217.48 o 
   8  14  10       59.21       89.34     19.63 o 
   9  14  10     2408.36     2207.92    168.76 o 
  10  14  10     1621.13     1414.89    211.03 o 
  11  14  10      318.28      231.42     42.39 o 
  12  14  10     2662.09     2399.36    167.81 o 
 -10  15  10       54.59       41.63     27.51 o 
  -9  15  10        6.91       44.48     24.49 o 
  -8  15  10       83.75       61.99     20.11 o 
  -7  15  10       16.23       54.71     26.06 o 
  -6  15  10        3.18       28.46     23.67 o 
  -5  15  10      705.95      697.67     85.18 o 
  -4  15  10        1.98       45.86     18.68 o 
  -3  15  10      213.93      158.71     52.10 o 
  -2  15  10       37.60       31.71     13.22 o 
  -1  15  10        0.48       42.37     20.88 o 
   0  15  10     1798.98     1941.13    206.56 o 
   1  15  10      390.73      361.48     59.49 o 
   2  15  10     2966.89     2944.26    224.18 o 
   3  15  10      272.21      290.49     56.11 o 
   4  15  10        3.10       67.34     24.65 o 
   5  15  10      159.03      168.79     20.28 o 
   6  15  10      265.19      232.49     45.33 o 
   7  15  10     1433.66     1339.32    154.94 o 
   8  15  10        2.31       32.54     16.83 o 
   9  15  10     1781.77     1481.68    288.04 o 
  10  15  10      232.87      224.02     40.28 o 
  -8  16  10        7.07       53.70     13.72 o 
  -7  16  10      318.35      414.42     60.72 o 
  -6  16  10      183.18      189.83     40.29 o 
  -5  16  10      127.39      131.63     28.01 o 
  -4  16  10      153.04      120.34     26.09 o 
  -3  16  10       40.65       34.74     20.34 o 
  -2  16  10       22.68       36.41     16.16 o 
  -1  16  10       47.04       74.35     20.13 o 
   0  16  10      158.20      182.74     27.22 o 
   1  16  10       71.55       52.84     24.25 o 
   2  16  10      389.31      365.29     47.42 o 
   3  16  10      343.70      372.00     52.70 o 
   4  16  10     1072.23     1098.03    121.29 o 
   5  16  10     2380.96     2169.34    255.06 o 
   6  16  10        0.35       52.99     15.00 o 
   7  16  10     1809.38     1581.85    198.59 o 
  -4  17  10       14.41       90.62     22.93 o 
  -3  17  10     1391.34     1200.86    130.73 o 
  -2  17  10      504.48      419.32     50.38 o 
  -1  17  10      273.42      254.72     44.62 o 
   0  17  10      657.61      576.18     58.25 o 
   1  17  10      199.87      177.45     38.36 o 
   2  17  10      337.08      289.61     31.80 o 
   3  17  10     2773.10     2859.00    223.93 o 
 -20   1  11        5.32       19.82     18.97 o 
 -19   1  11      285.15      217.33     57.68 o 
 -18   1  11       81.19       79.32     52.00 o 
 -17   1  11      398.30      380.67     44.25 o 
 -16   1  11        9.38       55.26     24.17 o 
 -15   1  11      361.24      355.84     38.49 o 
 -14   1  11       86.25       77.62     17.34 o 
 -13   1  11      904.41      852.09     65.99 o 
 -12   1  11     1778.65     1848.50     81.84 o 
 -11   1  11     4422.41     4095.29     88.74 o 
 -10   1  11     2570.80     2562.85     68.41 o 
  -9   1  11      740.75      743.37     46.84 o 
  -8   1  11      846.53      812.66     48.94 o 
  -7   1  11      168.45      158.22     14.80 o 
  -6   1  11     1857.77     1955.92     65.20 o 
  -5   1  11      317.31      370.17     28.61 o 
  -4   1  11      257.16      348.13     28.25 o 
  -3   1  11     4645.75     4406.94     74.13 o 
  -2   1  11     1964.32     2163.46     77.41 o 
  -1   1  11     3417.52     2889.44     87.44 o 
   0   1  11      441.32      394.33     26.75 o 
   1   1  11     2201.90     2171.98    119.49 o 
   2   1  11      772.93      762.47     42.39 o 
   3   1  11     5307.00     4958.18     85.70 o 
   4   1  11     1092.91      995.77     58.76 o 
   5   1  11     8046.37     7861.25    124.26 o 
   6   1  11     3462.42     3576.35     90.18 o 
   7   1  11     3762.74     3716.90     62.83 o 
   8   1  11       91.54      124.78     13.28 o 
   9   1  11      675.46      630.32     37.32 o 
  10   1  11     1736.81     1595.44     71.69 o 
  11   1  11       47.08       42.51      9.13 o 
  12   1  11       69.86       71.50     14.54 o 
  13   1  11     1565.09     1584.30    110.57 o 
  14   1  11      144.38      194.41     32.77 o 
  15   1  11      463.42      540.01     54.40 o 
  16   1  11       74.48      104.96     23.31 o 
  17   1  11      165.82      137.56     29.59 o 
  18   1  11       55.66       38.74     27.85 o 
  19   1  11       85.77       78.96     26.27 o 
  20   1  11       32.56       42.15     20.25 o 
 -20   2  11     2095.47     2148.94    197.17 o 
 -19   2  11      845.45      590.46    126.97 o 
 -18   2  11       20.95       58.28     28.16 o 
 -17   2  11      712.76      686.62     93.05 o 
 -16   2  11      812.60      894.84     60.13 o 
 -15   2  11      216.49      200.70     42.06 o 
 -14   2  11     1765.74     1745.45     57.47 o 
 -13   2  11     8075.00     8304.12    162.01 o 
 -12   2  11        3.51       17.11      8.67 o 
 -11   2  11     9846.16    10373.00    140.08 o 
 -10   2  11      936.60      929.32     45.32 o 
  -9   2  11     4765.24     4818.65     81.50 o 
  -8   2  11       13.56       39.98     13.53 o 
  -7   2  11       57.59       62.68      9.75 o 
  -6   2  11     1015.98      971.26     40.35 o 
  -5   2  11     2805.31     2652.11     94.52 o 
  -4   2  11     2338.75     2318.40     60.34 o 
  -3   2  11       26.89       62.86     13.77 o 
  -2   2  11     2416.34     2453.76     83.38 o 
  -1   2  11     4393.79     4500.01     84.68 o 
   0   2  11       87.92      100.46     27.49 o 
   1   2  11      697.15      713.51     41.87 o 
   2   2  11      888.13      914.97     47.70 o 
   3   2  11     1306.18     1275.71     65.51 o 
   4   2  11     1446.52     1523.38     75.15 o 
   5   2  11      755.34      736.52     39.61 o 
   6   2  11     4225.50     3929.84     78.44 o 
   7   2  11    14635.36    14538.67    176.69 o 
   8   2  11    13527.25    13815.51    153.52 o 
   9   2  11     1018.87      948.59     45.26 o 
  10   2  11      493.15      454.28     28.36 o 
  11   2  11      197.66      179.06     25.72 o 
  12   2  11      272.48      235.16     21.84 o 
  13   2  11       10.48       29.48     17.72 o 
  14   2  11     4558.12     4935.14    181.36 o 
  15   2  11     1168.37     1248.91     94.99 o 
  16   2  11    10989.36    12717.08    308.51 o 
  17   2  11     1230.69     1127.56    103.04 o 
  18   2  11     1272.16     1276.01    144.95 o 
  19   2  11      149.30      169.92     37.57 o 
 -20   3  11       97.93       29.09     24.26 o 
 -19   3  11     1416.72     1259.35    151.72 o 
 -18   3  11      373.83      266.59     70.66 o 
 -17   3  11      155.19      174.50     47.36 o 
 -16   3  11      351.88      257.77     56.00 o 
 -15   3  11       21.31       21.77     14.36 o 
 -14   3  11      855.54      794.82     58.80 o 
 -13   3  11      304.60      295.99     30.84 o 
 -12   3  11       18.90       31.43     13.12 o 
 -11   3  11      190.83      216.32     20.29 o 
 -10   3  11     2433.89     2306.94     55.84 o 
  -9   3  11       24.40       40.19      9.01 o 
  -8   3  11        5.71       29.60      8.62 o 
  -7   3  11     1530.03     1490.05     67.01 o 
  -6   3  11     1554.52     1660.29     72.76 o 
  -5   3  11     5141.57     5267.10    108.66 o 
  -4   3  11     3513.35     3399.87     52.18 o 
  -3   3  11    16166.54    16812.94    163.60 o 
  -2   3  11     9199.71     9374.97    154.30 o 
  -1   3  11    25765.84    26081.06    205.34 o 
   0   3  11     3745.27     3717.60     78.41 o 
   1   3  11     1693.12     1632.41     74.22 o 
   2   3  11      304.05      396.71     23.75 o 
   3   3  11     7470.09     7083.69     98.00 o 
   4   3  11     1553.27     1557.95     59.16 o 
   5   3  11     3774.35     3666.07    100.06 o 
   6   3  11     4114.49     3983.01     82.72 o 
   7   3  11       13.39       35.32     10.87 o 
   8   3  11     8349.08     8211.30    157.22 o 
   9   3  11        0.21       30.46     10.01 o 
  10   3  11      217.80      217.94     25.55 o 
  11   3  11       51.13       40.36     26.25 o 
  12   3  11     1573.88     1543.64     91.12 o 
  13   3  11       40.06       77.06     29.00 o 
  14   3  11      909.58      876.49     48.71 o 
  15   3  11      506.09      467.76     39.77 o 
  16   3  11     3627.64     3802.43    143.68 o 
  17   3  11     1827.20     1833.98    173.13 o 
  18   3  11     1894.53     1868.11    173.16 o 
  19   3  11     1978.01     1948.75    195.29 o 
 -19   4  11      365.50      312.42     75.21 o 
 -18   4  11       98.38      106.65     60.34 o 
 -17   4  11      261.74      237.10     46.34 o 
 -16   4  11       33.93       73.87     26.30 o 
 -15   4  11       70.70       83.93     20.33 o 
 -14   4  11      262.29      263.77     55.06 o 
 -13   4  11    11170.44    11263.43    210.05 o 
 -12   4  11     2789.21     2587.10     87.77 o 
 -11   4  11    12504.43    12565.20    195.98 o 
 -10   4  11     3188.38     3091.34     77.98 o 
  -9   4  11     4053.18     4228.53     84.90 o 
  -8   4  11    11256.12    11762.17    175.13 o 
  -7   4  11      331.67      353.28     22.25 o 
  -6   4  11     2182.71     2082.42     73.30 o 
  -5   4  11      377.28      448.17     24.83 o 
  -4   4  11     1011.71      918.10     50.76 o 
  -3   4  11     3668.59     3618.53     66.43 o 
  -2   4  11    10250.82    10479.87    123.53 o 
  -1   4  11    24901.28    26257.06    268.93 o 
   0   4  11     3051.05     2950.70     75.51 o 
   1   4  11     5068.65     4779.94     74.90 o 
   2   4  11     1916.57     1956.02     85.62 o 
   3   4  11     3260.68     3203.61     76.90 o 
   4   4  11      909.41     1044.48     47.01 o 
   5   4  11     5821.67     5411.84     98.96 o 
   6   4  11     2749.74     2636.24     62.91 o 
   7   4  11    19416.52    19772.36    216.56 o 
   8   4  11    10268.74    10395.58    126.28 o 
   9   4  11     8557.66     8784.64    119.52 o 
  10   4  11     1013.77      947.37     53.56 o 
  11   4  11     2771.95     2878.57    137.36 o 
  12   4  11      116.01       96.90     19.51 o 
  13   4  11     9911.96    10662.66    252.70 o 
  14   4  11       59.35       32.55     14.46 o 
  15   4  11     3258.77     3256.08    178.79 o 
  16   4  11      264.41      251.36     41.52 o 
  17   4  11      283.62      314.16     45.25 o 
  18   4  11     1464.92     1259.26    152.89 o 
  19   4  11      321.57      256.29     36.52 o 
 -19   5  11     2083.60     2085.32    163.24 o 
 -18   5  11        1.77       50.41     19.03 o 
 -17   5  11     1202.10     1242.56    206.29 o 
 -16   5  11      758.70      673.98    122.72 o 
 -15   5  11      584.02      498.49     77.78 o 
 -14   5  11     1027.17      787.85    113.29 o 
 -13   5  11        8.71       21.02     12.16 o 
 -12   5  11        8.66       37.53     12.68 o 
 -11   5  11     5360.34     5223.00    156.83 o 
 -10   5  11      117.16       83.99     15.76 o 
  -9   5  11      185.49      189.62     15.09 o 
  -8   5  11       52.78       61.21     10.94 o 
  -7   5  11     6892.52     7074.57    140.24 o 
  -6   5  11     1704.35     1658.43     55.47 o 
  -5   5  11     3174.87     3126.72     67.00 o 
  -4   5  11     2535.93     2479.65     95.81 o 
  -3   5  11     9621.67     9827.81    184.29 o 
  -2   5  11      933.07      965.38     56.94 o 
  -1   5  11     5364.07     5221.29     79.70 o 
   0   5  11      266.21      280.10     20.13 o 
   1   5  11    10559.23    10371.01    124.41 o 
   2   5  11      514.53      529.96     28.57 o 
   3   5  11     4358.22     4108.47    105.51 o 
   4   5  11     1479.97     1482.32     84.14 o 
   5   5  11      923.22      869.83     50.82 o 
   6   5  11     2168.28     2082.02     66.62 o 
   7   5  11      685.45      690.10     42.81 o 
   8   5  11     5709.43     5901.11     90.79 o 
   9   5  11       84.32       88.43     20.91 o 
  10   5  11     5054.12     5146.60    104.66 o 
  11   5  11        6.54       27.69     20.51 o 
  12   5  11      313.76      272.05     27.51 o 
  13   5  11       34.81       50.68     13.72 o 
  14   5  11     4662.40     4870.94     88.71 o 
  15   5  11       43.81       67.77     21.20 o 
  16   5  11     1497.55     1308.34    151.39 o 
  17   5  11     1640.87     1753.68    138.39 o 
  18   5  11     1188.76     1182.41    118.47 o 
  19   5  11     1831.32     1444.49    212.71 o 
 -19   6  11       62.81       61.23     20.16 o 
 -18   6  11     1225.22      896.66    219.89 o 
 -17   6  11      229.35      214.50     58.95 o 
 -16   6  11     2730.58     3093.26    131.96 o 
 -15   6  11      356.75      330.31     55.05 o 
 -14   6  11      910.18      742.82    104.37 o 
 -13   6  11     4544.25     4734.13    154.53 o 
 -12   6  11      149.87      168.02     30.65 o 
 -11   6  11     6391.23     6775.41    127.98 o 
 -10   6  11      257.07      218.23     20.65 o 
  -9   6  11    11146.54    11872.88    164.92 o 
  -8   6  11      604.30      619.99     34.37 o 
  -7   6  11       28.38       45.74     12.92 o 
  -6   6  11      557.16      487.74     34.09 o 
  -5   6  11     3461.86     3354.56     66.63 o 
  -4   6  11     1377.59     1379.68     87.40 o 
  -3   6  11      581.75      610.56     36.62 o 
  -2   6  11     3546.19     3462.20     92.02 o 
  -1   6  11    15701.46    15944.20    173.94 o 
   0   6  11      759.77      877.05     48.24 o 
   1   6  11     1552.24     1499.66     76.96 o 
   2   6  11      223.54      233.72     17.25 o 
   3   6  11     7861.91     7752.16     97.79 o 
   4   6  11     4013.96     4113.45     84.78 o 
   5   6  11    14701.43    15026.08    174.92 o 
   6   6  11     2953.62     2815.55    132.31 o 
   7   6  11     4307.96     4450.05     82.38 o 
   8   6  11     8611.35     8934.32    116.96 o 
   9   6  11     1701.80     1620.86     60.11 o 
  10   6  11    14391.53    14479.95    199.94 o 
  11   6  11     2959.88     3130.09    106.29 o 
  12   6  11     1187.03     1268.47     91.02 o 
  13   6  11     7075.01     7405.54    177.08 o 
  14   6  11       49.28       44.73     29.54 o 
  15   6  11     2841.77     3011.44    213.05 o 
  16   6  11       19.53       59.12     34.01 o 
  17   6  11     3959.93     3707.14    246.20 o 
  18   6  11     4104.34     4529.06    232.09 o 
 -18   7  11     1236.75     1064.34    256.48 o 
 -17   7  11        3.75       70.30     29.86 o 
 -16   7  11      351.04      307.09     56.87 o 
 -15   7  11      635.74      588.00    102.91 o 
 -14   7  11       11.82       52.96     26.51 o 
 -13   7  11      295.11      281.08     34.95 o 
 -12   7  11      105.61      107.03     22.19 o 
 -11   7  11      793.02      789.11     71.83 o 
 -10   7  11       26.23       31.54     18.19 o 
  -9   7  11     1125.02     1231.04     74.73 o 
  -8   7  11     6592.43     6413.48    229.88 o 
  -7   7  11    24804.12    26639.89    513.84 o 
  -6   7  11      150.20       86.70     18.67 o 
  -5   7  11     5124.62     5352.87    124.64 o 
  -4   7  11     1360.74     1317.76     84.19 o 
  -3   7  11     9800.16     9967.93    209.90 o 
  -2   7  11     5663.41     5509.56     97.82 o 
  -1   7  11     3664.30     3550.65    145.20 o 
   0   7  11     3600.43     3473.72     78.30 o 
   1   7  11    24078.08    25450.92    279.49 o 
   2   7  11     4027.36     3934.68     74.17 o 
   3   7  11    11576.76    11838.76    146.89 o 
   4   7  11      407.25      385.55     26.07 o 
   5   7  11     9203.42     9243.79    137.38 o 
   6   7  11      561.68      493.53     33.82 o 
   7   7  11    11321.55    11193.31    158.60 o 
   8   7  11     2370.89     2164.23    108.87 o 
   9   7  11     2989.16     2972.01    135.18 o 
  10   7  11      583.43      557.00     38.43 o 
  11   7  11      305.92      330.05     28.98 o 
  12   7  11     3005.95     3168.71     98.22 o 
  13   7  11       10.16       20.59     18.27 o 
  14   7  11     2579.89     2315.83    161.80 o 
  15   7  11      139.46      152.04     27.59 o 
  16   7  11       48.11       87.65     30.18 o 
  17   7  11       75.08      162.69     64.16 o 
  18   7  11      101.84      135.35     27.29 o 
 -18   8  11      358.69      310.35     70.85 o 
 -17   8  11      379.18      331.52     67.97 o 
 -16   8  11      456.50      536.70     75.30 o 
 -15   8  11     1908.92     1543.04    263.02 o 
 -14   8  11     3892.51     4097.50    297.44 o 
 -13   8  11     5056.48     5543.86    138.27 o 
 -12   8  11     3582.86     4108.30    169.59 o 
 -11   8  11     1553.73     1484.11     61.63 o 
 -10   8  11      755.32      676.13     54.39 o 
  -9   8  11     2370.09     2254.70     97.21 o 
  -8   8  11     1443.06     1336.16     63.00 o 
  -7   8  11      493.44      534.51     52.22 o 
  -6   8  11        1.59        8.79     24.53 o 
  -5   8  11     1372.35     1279.59     69.57 o 
  -4   8  11    13782.98    14558.07    287.59 o 
  -3   8  11      376.65      317.76     26.55 o 
  -2   8  11    24402.71    23967.14    764.98 o 
  -1   8  11       77.04       73.74     12.99 o 
   0   8  11      174.51      256.38     25.40 o 
   1   8  11     2831.85     2904.04     82.33 o 
   2   8  11      770.74      731.17     40.88 o 
   3   8  11     3351.70     3502.94     88.97 o 
   4   8  11        4.12       24.12     18.06 o 
   5   8  11     2227.04     2099.88     70.14 o 
   6   8  11      958.52      912.80     56.31 o 
   7   8  11     3084.19     3175.44    124.25 o 
   8   8  11     4124.52     4051.04    161.54 o 
   9   8  11       78.84       99.02     20.93 o 
  10   8  11      563.22      580.87     34.89 o 
  11   8  11       29.92       34.21     10.36 o 
  12   8  11        6.91       64.81     26.88 o 
  13   8  11      999.03      956.80     96.53 o 
  14   8  11      755.09      674.78     79.48 o 
  15   8  11     4430.55     4575.26    212.07 o 
  16   8  11      780.13      733.47     88.01 o 
  17   8  11     5518.02     5749.29    330.07 o 
 -17   9  11      117.40       80.08     38.78 o 
 -16   9  11      772.68      809.85     94.33 o 
 -15   9  11     1070.45     1034.73    141.78 o 
 -14   9  11     1763.77     1667.09    281.28 o 
 -13   9  11      278.77      221.77     33.30 o 
 -12   9  11      711.28      696.46     79.46 o 
 -11   9  11      536.85      463.77     33.80 o 
 -10   9  11      276.65      317.84     31.67 o 
  -9   9  11     1042.95     1281.48    114.44 o 
  -8   9  11      272.07      249.40     26.21 o 
  -7   9  11       29.14       28.10     24.80 o 
  -6   9  11      124.48      105.25     22.49 o 
  -5   9  11     2396.84     2283.80     88.25 o 
  -4   9  11       11.17       73.21     21.65 o 
  -3   9  11      584.32      507.94     43.65 o 
  -2   9  11      457.85      436.77     35.17 o 
  -1   9  11       72.35       87.97     16.81 o 
   0   9  11      111.37       89.83     15.75 o 
   1   9  11      835.06      790.63     50.18 o 
   2   9  11        0.85        8.28     14.50 o 
   3   9  11     3396.19     3085.91     94.57 o 
   4   9  11      174.37      124.03     16.57 o 
   5   9  11     2946.91     3160.92    149.46 o 
   6   9  11        1.36       38.22     14.81 o 
   7   9  11     1318.65     1238.21     87.33 o 
   8   9  11      405.55      452.36     55.02 o 
   9   9  11     1302.29     1259.57    102.26 o 
  10   9  11     4780.09     4765.38     68.47 o 
  11   9  11     1164.15     1089.70    134.93 o 
  12   9  11      267.81      263.52     38.58 o 
  13   9  11     1459.99     1332.89    152.36 o 
  14   9  11       66.57       75.55     26.32 o 
  15   9  11       11.86       37.24     24.41 o 
  16   9  11      165.26      157.85     19.03 o 
 -16  10  11       53.34       50.83     24.19 o 
 -15  10  11       99.92       70.37     36.99 o 
 -14  10  11     1058.21      966.67    137.13 o 
 -13  10  11      539.35      675.57    106.60 o 
 -12  10  11       35.99       19.34     23.17 o 
 -11  10  11      116.63      109.27     20.97 o 
 -10  10  11      307.60      399.75     53.17 o 
  -9  10  11     2165.88     2291.30    138.60 o 
  -8  10  11     1276.51     1189.39     52.32 o 
  -7  10  11      225.87      186.97     25.53 o 
  -6  10  11        8.32       29.67     20.58 o 
  -5  10  11        2.15        8.91     12.35 o 
  -4  10  11      839.33      841.18     75.60 o 
  -3  10  11     1189.02     1158.50     79.44 o 
  -2  10  11       22.58       23.38     13.97 o 
  -1  10  11     2068.27     1759.88     90.54 o 
   0  10  11     3651.96     3649.06    104.80 o 
   1  10  11     2374.47     2089.48     85.11 o 
   2  10  11     2237.92     1968.97    127.92 o 
   3  10  11     1246.38      911.55     61.44 o 
   4  10  11     5040.04     5036.38    123.22 o 
   5  10  11       33.55       49.93     12.84 o 
   6  10  11     2987.13     2747.65     61.35 o 
   7  10  11     4320.73     4003.24    227.20 o 
   8  10  11      614.47      579.78     51.09 o 
   9  10  11       92.18       56.57     21.69 o 
  10  10  11     1078.78     1148.32     83.31 o 
  11  10  11      483.92      399.44     44.75 o 
  12  10  11     2404.94     2575.09    185.45 o 
  13  10  11      782.93      825.61     80.48 o 
  14  10  11     1726.00     1743.61    177.03 o 
  15  10  11     1451.05     1486.15    113.45 o 
  16  10  11      516.68      455.14     72.37 o 
 -15  11  11      252.68      104.93     49.39 o 
 -14  11  11     1442.89     1437.59    186.74 o 
 -13  11  11     1167.17     1008.57    202.39 o 
 -12  11  11     1601.46     1535.84    138.50 o 
 -11  11  11      116.40      189.73     41.01 o 
 -10  11  11     1939.10     1943.34    193.11 o 
  -9  11  11      265.68      314.42     58.83 o 
  -8  11  11     3211.40     3224.26     56.18 o 
  -7  11  11      118.68       81.72      8.96 o 
  -6  11  11     1025.94     1003.88     70.51 o 
  -5  11  11        0.61       24.77     19.73 o 
  -4  11  11     3594.61     3403.43     67.46 o 
  -3  11  11        9.38       55.75     20.96 o 
  -2  11  11     1467.16     1311.06     73.31 o 
  -1  11  11      157.96      170.26     22.84 o 
   0  11  11     2821.22     2752.99     77.75 o 
   1  11  11      591.11      470.26     42.94 o 
   2  11  11     1878.83     1693.36    117.36 o 
   3  11  11      551.53      471.54     46.52 o 
   4  11  11      849.02      778.75     62.19 o 
   5  11  11      275.40      242.14     25.63 o 
   6  11  11       21.45       23.56     10.60 o 
   7  11  11     1318.59     1347.34     95.15 o 
   8  11  11      806.23      812.19    101.81 o 
   9  11  11      299.49      256.45     32.45 o 
  10  11  11     1168.91     1030.99    105.09 o 
  11  11  11       59.69       44.53     15.54 o 
  12  11  11       46.41       74.55     27.65 o 
  13  11  11      221.53      114.58     44.68 o 
  14  11  11      447.88      451.74     67.07 o 
  15  11  11        1.33       47.24     16.56 o 
 -14  12  11     1329.69      950.08    213.32 o 
 -13  12  11      474.65      343.46     79.13 o 
 -12  12  11      584.78      550.17     91.12 o 
 -11  12  11      290.98      298.05     50.74 o 
 -10  12  11     1560.70     1513.84    154.87 o 
  -9  12  11       65.18       71.71     26.08 o 
  -8  12  11     4228.61     4493.07    154.88 o 
  -7  12  11     1454.23     1370.46    101.31 o 
  -6  12  11     2314.00     2293.79     78.50 o 
  -5  12  11      503.66      456.35     60.09 o 
  -4  12  11     2186.09     2096.73    112.67 o 
  -3  12  11        2.63       40.23     13.40 o 
  -2  12  11     1304.33     1329.21     97.67 o 
  -1  12  11        1.93       43.65     23.61 o 
   0  12  11     3431.10     3339.22    112.17 o 
   1  12  11      698.62      635.83     57.80 o 
   2  12  11     1677.01     1658.99    138.74 o 
   3  12  11       48.14       53.93     13.57 o 
   4  12  11     1871.26     1670.89    105.63 o 
   5  12  11       55.83       73.05     13.99 o 
   6  12  11      686.01      544.87     47.85 o 
   7  12  11       60.70       89.94     16.69 o 
   8  12  11       39.33       47.75     26.35 o 
   9  12  11     1939.32     1676.85    100.17 o 
  10  12  11      228.97      229.03     25.38 o 
  11  12  11       73.98       86.36     23.88 o 
  12  12  11      549.63      488.91     59.08 o 
  13  12  11       78.45       85.52     32.07 o 
  14  12  11     2295.29     1918.45    223.15 o 
 -13  13  11      138.22      168.23     51.46 o 
 -12  13  11       10.30       36.24     80.01 o 
 -11  13  11       26.89       77.16     24.73 o 
 -10  13  11       40.34       52.08     24.79 o 
  -9  13  11      261.16      196.97     70.55 o 
  -8  13  11       60.23      104.18     29.53 o 
  -7  13  11      261.65      191.13     31.10 o 
  -6  13  11      179.18      145.92     32.37 o 
  -5  13  11       23.04       38.66     12.37 o 
  -4  13  11      246.05      150.71     20.69 o 
  -3  13  11     4140.44     4157.26    226.62 o 
  -2  13  11       26.53       31.00     13.86 o 
  -1  13  11      191.02      180.09     30.65 o 
   0  13  11      544.66      483.29     44.63 o 
   1  13  11      405.14      408.29     56.35 o 
   2  13  11     1905.42     1894.11     86.32 o 
   3  13  11      102.32       63.58     15.52 o 
   4  13  11     3767.35     3802.13    131.12 o 
   5  13  11      837.39      719.73    102.35 o 
   6  13  11     3553.90     3385.48    130.71 o 
   7  13  11      382.02      431.97     45.05 o 
   8  13  11      853.32      672.29     78.03 o 
   9  13  11      465.89      403.79     59.51 o 
  10  13  11      286.80      243.05     64.36 o 
  11  13  11      768.25      586.24     70.75 o 
  12  13  11      273.37      222.37     37.30 o 
 -11  14  11     1304.54     1368.26    168.78 o 
 -10  14  11      413.57      488.11     69.58 o 
  -9  14  11       59.40       78.39     24.42 o 
  -8  14  11      767.64      613.21     92.30 o 
  -7  14  11      307.66      358.68     60.89 o 
  -6  14  11     1099.25      989.54     97.14 o 
  -5  14  11     1224.26     1316.03     97.27 o 
  -4  14  11     1785.52     1706.17    137.01 o 
  -3  14  11     2511.95     2600.27    194.87 o 
  -2  14  11     1196.88     1082.92     89.93 o 
  -1  14  11       23.10       19.46     19.24 o 
   0  14  11      126.78      141.43     44.54 o 
   1  14  11       10.66       38.36     21.93 o 
   2  14  11       48.26       80.37     23.34 o 
   3  14  11       19.63       54.69     16.95 o 
   4  14  11       51.45       65.71     35.67 o 
   5  14  11     1047.01      941.42     78.94 o 
   6  14  11     1604.46     1630.75    166.48 o 
   7  14  11     2671.39     2627.36    277.96 o 
   8  14  11     2930.62     2522.54    231.88 o 
   9  14  11     1780.17     1303.45    174.38 o 
  10  14  11     1375.45     1106.25    360.21 o 
  11  14  11       67.11       91.70     45.25 o 
  -9  15  11     1346.97     1193.99    179.45 o 
  -8  15  11       87.89       98.71     42.67 o 
  -7  15  11     2170.06     1934.61    213.00 o 
  -6  15  11      146.20      152.14     27.55 o 
  -5  15  11     3520.27     3846.40    159.81 o 
  -4  15  11     1789.29     1803.41     83.28 o 
  -3  15  11     4219.18     4429.77    137.20 o 
  -2  15  11      785.55      755.83    104.03 o 
  -1  15  11     2890.96     2879.05    245.83 o 
   0  15  11     2394.20     2327.12    197.59 o 
   1  15  11     1343.88     1384.01    161.19 o 
   2  15  11       82.05      111.05     39.12 o 
   3  15  11     2570.50     2571.14    219.34 o 
   4  15  11       78.13       65.19     20.69 o 
   5  15  11     2204.67     2278.54    236.25 o 
   6  15  11     1679.29     1692.35    175.89 o 
   7  15  11      908.96      690.37     98.07 o 
   8  15  11     1029.47      889.79    143.84 o 
   9  15  11       85.40      109.09     58.33 o 
  -6  16  11      104.80       94.02     30.29 o 
  -5  16  11      310.78      313.86     45.52 o 
  -4  16  11     1626.55     1577.38    189.10 o 
  -3  16  11      191.82      122.93     30.64 o 
  -2  16  11     1553.81     1434.34    145.98 o 
  -1  16  11       78.39       59.39     25.84 o 
   0  16  11     1237.34     1239.73    105.88 o 
   1  16  11       88.38      171.09     23.55 o 
   2  16  11       98.89       86.88     22.51 o 
   3  16  11     3701.81     3891.14    151.90 o 
   4  16  11        5.64       37.13     13.87 o 
   5  16  11     3041.63     2957.87    329.87 o 
   6  16  11      513.42      404.88     59.19 o 
 -19   0  12      583.88      404.76    139.21 o 
 -18   0  12      106.05       51.16     32.60 o 
 -17   0  12     2445.75     2580.17    232.94 o 
 -16   0  12      105.36       40.60     23.92 o 
 -15   0  12     2452.04     2489.21     91.92 o 
 -14   0  12     4298.70     4542.19    190.01 o 
 -13   0  12     4862.66     5093.30    163.79 o 
 -12   0  12    16216.91    18247.07    273.61 o 
 -11   0  12     2403.27     2407.95     98.03 o 
 -10   0  12    10381.01    11312.45    228.28 o 
  -9   0  12     6511.36     6529.69    197.91 o 
  -8   0  12     6584.01     6724.42    182.15 o 
  -7   0  12     1355.67     1495.47    130.62 o 
  -6   0  12     7936.74     7696.56    146.98 o 
  -5   0  12     1906.64     2076.85     91.07 o 
  -4   0  12      234.90      307.23     31.83 o 
  -3   0  12    15946.53    15660.40    258.32 o 
  -2   0  12    10078.89    10113.13    198.11 o 
  -1   0  12    24319.08    24920.98    387.07 o 
   0   0  12     3291.93     3201.55    124.45 o 
   1   0  12     1201.67     1522.13    108.84 o 
   2   0  12      197.10      299.89     48.45 o 
   3   0  12     2139.50     2146.70    153.12 o 
   4   0  12     1165.72      956.93     75.64 o 
   5   0  12     5655.80     5487.77    179.79 o 
   6   0  12     1366.21     1320.05    112.23 o 
   7   0  12    31412.51    33439.53    232.32 o 
   8   0  12      244.08      197.36     27.48 o 
   9   0  12    27844.14    29864.60    681.95 o 
  10   0  12     2461.45     2771.51     80.58 o 
  11   0  12     1004.90     1157.02     87.80 o 
  12   0  12      991.03      920.00     63.98 o 
  13   0  12     4630.25     4851.29    227.49 o 
  14   0  12    12663.03    13691.33    397.71 o 
  15   0  12     1673.38     1572.83    174.54 o 
  16   0  12     3976.90     4308.81    169.11 o 
  17   0  12     3594.57     3685.00    255.02 o 
  18   0  12      523.76      413.02     77.09 o 
  19   0  12      325.33      254.55     58.56 o 
 -19   1  12      584.72      441.41    117.92 o 
 -18   1  12      456.86      424.34     63.54 o 
 -17   1  12       30.39       32.63     12.59 o 
 -16   1  12        6.81       49.34     19.90 o 
 -15   1  12     3032.11     3193.20     82.94 o 
 -14   1  12      640.54      665.28     67.85 o 
 -13   1  12     4039.51     4185.41    107.98 o 
 -12   1  12     5471.67     5627.67    142.34 o 
 -11   1  12     3252.58     3057.46     78.00 o 
 -10   1  12     4544.47     4603.18     80.79 o 
  -9   1  12     1792.29     1846.89     54.60 o 
  -8   1  12     5895.87     5555.10    131.87 o 
  -7   1  12      602.24      636.02     36.98 o 
  -6   1  12     5310.46     5231.61    107.69 o 
  -5   1  12    10514.91    10721.92    177.86 o 
  -4   1  12    14235.28    15124.31    237.91 o 
  -3   1  12    38091.30    40274.87    562.01 o 
  -2   1  12     3251.33     3286.58     91.35 o 
  -1   1  12    30388.93    31701.35    331.20 o 
   0   1  12       53.26       63.76     13.68 o 
   1   1  12     4035.92     3779.90     80.08 o 
   2   1  12      448.16      464.23     29.00 o 
   3   1  12       46.87       77.92     18.71 o 
   4   1  12      871.10      842.41     50.14 o 
   5   1  12     1731.41     1666.65     88.93 o 
   6   1  12     2366.78     2219.24    128.80 o 
   7   1  12     1529.87     1476.20     71.31 o 
   8   1  12      337.26      299.58     23.88 o 
   9   1  12       41.64       46.56     20.24 o 
  10   1  12      470.41      514.38     50.70 o 
  11   1  12      459.15      329.07     35.30 o 
  12   1  12     3757.54     3671.60    124.00 o 
  13   1  12      658.54      612.48     47.10 o 
  14   1  12      501.56      482.40     38.53 o 
  15   1  12     4902.02     4855.32    313.12 o 
  16   1  12      859.90      751.26     87.15 o 
  17   1  12     4003.22     4127.89    241.27 o 
  18   1  12     2646.22     2588.34    140.10 o 
  19   1  12      469.47      323.30     54.24 o 
 -19   2  12     2518.89     2360.04    283.91 o 
 -18   2  12     2049.88     2084.18    228.44 o 
 -17   2  12      766.44      570.22     96.70 o 
 -16   2  12     2455.62     2402.75     76.07 o 
 -15   2  12     1854.94     1771.70     83.08 o 
 -14   2  12     1154.00     1130.98     73.74 o 
 -13   2  12      307.29      325.03     33.53 o 
 -12   2  12     3979.25     3914.45     76.74 o 
 -11   2  12     1913.36     1755.50     60.95 o 
 -10   2  12     6194.36     6140.84     85.96 o 
  -9   2  12     2322.92     2263.57     90.16 o 
  -8   2  12     3326.23     3252.36     58.78 o 
  -7   2  12      738.98      789.18     38.40 o 
  -6   2  12      682.78      732.69     40.91 o 
  -5   2  12      181.60      207.20     19.34 o 
  -4   2  12      481.88      516.81     31.11 o 
  -3   2  12       10.47       19.58     17.11 o 
  -2   2  12     6887.01     6900.85     97.51 o 
  -1   2  12     5340.38     5085.59    103.08 o 
   0   2  12      464.08      509.89     27.41 o 
   1   2  12     5010.02     5077.32     82.48 o 
   2   2  12     2316.47     2321.05     95.19 o 
   3   2  12    10804.72    10874.77    125.78 o 
   4   2  12     1468.06     1429.39     76.54 o 
   5   2  12     3749.86     3750.55     88.12 o 
   6   2  12     6647.73     6693.18    116.19 o 
   7   2  12    10427.67    10594.18    102.21 o 
   8   2  12      156.69      154.23     16.87 o 
   9   2  12     9731.59    10160.45    228.89 o 
  10   2  12      157.55      129.96     20.53 o 
  11   2  12     3667.24     3614.85     88.72 o 
  12   2  12        2.60       17.68      9.49 o 
  13   2  12     1631.94     1519.47    120.69 o 
  14   2  12       58.41       42.88     47.29 o 
  15   2  12      213.66      209.56     33.59 o 
  16   2  12      142.16       95.45     54.39 o 
  17   2  12        5.59       20.43     30.19 o 
  18   2  12        4.34       74.05     49.08 o 
  19   2  12       53.05       22.11     39.81 o 
 -19   3  12     1758.36     1758.08    230.13 o 
 -18   3  12      896.73      566.15    127.87 o 
 -17   3  12     1019.93      787.92    195.54 o 
 -16   3  12       11.24       38.06     27.52 o 
 -15   3  12        2.32        3.88      7.11 o 
 -14   3  12      208.74      148.55     20.09 o 
 -13   3  12      828.52      793.19     68.19 o 
 -12   3  12     1396.94     1448.15     54.93 o 
 -11   3  12      500.45      418.76     30.67 o 
 -10   3  12      353.99      375.62     23.82 o 
  -9   3  12     1056.44      990.24     51.82 o 
  -8   3  12     2358.20     2388.00     74.55 o 
  -7   3  12     6582.53     6544.87    102.42 o 
  -6   3  12    10699.93    10915.39    130.78 o 
  -5   3  12     6928.56     6789.99    121.59 o 
  -4   3  12     3182.38     3116.62     72.20 o 
  -3   3  12     5281.85     5367.31     94.10 o 
  -2   3  12     4796.59     4675.47    119.81 o 
  -1   3  12     5452.84     5643.54    107.00 o 
   0   3  12        8.15       32.84     11.63 o 
   1   3  12     1264.08     1134.64     60.81 o 
   2   3  12      483.40      563.90     39.40 o 
   3   3  12       60.73       65.09     15.90 o 
   4   3  12        7.29       21.24     11.92 o 
   5   3  12    10112.87    10015.55    156.42 o 
   6   3  12      200.96      197.27     21.70 o 
   7   3  12        1.64       21.62     18.20 o 
   8   3  12     3515.61     3370.94    114.46 o 
   9   3  12      317.95      311.38     45.67 o 
  10   3  12     2069.02     1939.81    120.09 o 
  11   3  12      178.10      220.24     25.68 o 
  12   3  12     1632.55     1533.17     77.09 o 
  13   3  12     5485.48     5692.49    154.14 o 
  14   3  12       58.55       80.74     23.24 o 
  15   3  12     4052.17     4077.74    278.25 o 
  16   3  12      771.83      746.54     86.27 o 
  17   3  12     2239.55     2080.91    181.48 o 
  18   3  12      282.70      276.69     69.26 o 
  19   3  12     1353.51      990.77    152.27 o 
 -19   4  12     1339.66     1091.30    165.71 o 
 -18   4  12      529.71      373.30    119.32 o 
 -17   4  12     1344.67      984.41    277.23 o 
 -16   4  12     1102.07      875.87    149.70 o 
 -15   4  12      241.06      161.76     30.34 o 
 -14   4  12      950.41      932.79     83.58 o 
 -13   4  12       63.75       38.47     23.15 o 
 -12   4  12       19.18       48.24     18.84 o 
 -11   4  12       26.34       23.33      8.15 o 
 -10   4  12     3770.81     3936.76     74.99 o 
  -9   4  12     3177.49     3135.87     69.30 o 
  -8   4  12      733.43      748.39     40.05 o 
  -7   4  12     2881.10     3010.68     92.51 o 
  -6   4  12      912.20      994.17     51.95 o 
  -5   4  12      340.91      388.48     22.19 o 
  -4   4  12      132.99      133.89     11.79 o 
  -3   4  12      918.67      909.38     52.67 o 
  -2   4  12     1941.72     1778.81     80.83 o 
  -1   4  12      954.70      966.94     62.81 o 
   0   4  12     1375.99     1386.47     69.45 o 
   1   4  12     1284.34     1300.68     63.89 o 
   2   4  12     1016.47     1051.05     60.94 o 
   3   4  12     5344.07     5070.49    131.07 o 
   4   4  12      302.22      319.87     19.69 o 
   5   4  12     4532.32     4434.87     95.45 o 
   6   4  12     1610.77     1530.67     77.47 o 
   7   4  12     1163.72     1051.29     55.75 o 
   8   4  12     1200.42     1106.93     81.92 o 
   9   4  12     4315.22     4452.38    113.09 o 
  10   4  12       20.89       29.90     16.32 o 
  11   4  12     5830.89     6022.94    143.82 o 
  12   4  12        4.19       57.16     16.38 o 
  13   4  12      483.30      408.22     44.30 o 
  14   4  12      130.83      111.10     18.66 o 
  15   4  12      778.81      705.55     82.11 o 
  16   4  12     1570.58     1525.23    143.72 o 
  17   4  12       86.12       51.67     36.43 o 
  18   4  12       50.18      125.52     74.11 o 
 -18   5  12       11.07       71.75     27.82 o 
 -17   5  12      229.63      193.22     49.35 o 
 -16   5  12     1389.84     1245.88    140.29 o 
 -15   5  12      109.86       48.78     17.39 o 
 -14   5  12        0.17       16.56     11.69 o 
 -13   5  12        6.27       24.23     11.71 o 
 -12   5  12     2094.10     1963.92     78.93 o 
 -11   5  12      772.16      802.55     56.86 o 
 -10   5  12     1798.72     1771.88     62.69 o 
  -9   5  12       80.40       71.70      9.76 o 
  -8   5  12       39.76       28.16     10.90 o 
  -7   5  12     2736.89     2934.05     69.69 o 
  -6   5  12       41.06       53.21     11.86 o 
  -5   5  12      661.60      753.05     42.23 o 
  -4   5  12        0.29       51.38      9.44 o 
  -3   5  12      188.70      208.47     18.07 o 
  -2   5  12     1121.26     1083.91     57.98 o 
  -1   5  12      409.85      475.78     37.20 o 
   0   5  12       32.88       49.78     13.45 o 
   1   5  12     2569.44     2347.30     79.36 o 
   2   5  12       16.86       52.05     14.66 o 
   3   5  12      331.43      291.39     23.61 o 
   4   5  12     2393.21     2443.49     88.22 o 
   5   5  12      221.72      208.57     17.40 o 
   6   5  12     3811.19     3442.37    118.96 o 
   7   5  12     3637.79     3372.96    183.63 o 
   8   5  12     2106.26     2108.96    130.81 o 
   9   5  12     3024.26     3108.90    139.61 o 
  10   5  12       20.75       37.58     18.73 o 
  11   5  12      816.47      736.28     51.61 o 
  12   5  12      148.63      125.78     20.52 o 
  13   5  12     3779.95     3752.70    141.38 o 
  14   5  12       70.76       71.62     17.95 o 
  15   5  12     1345.94     1243.72    109.12 o 
  16   5  12        4.30       23.40     18.09 o 
  17   5  12      366.71      358.98     53.74 o 
  18   5  12        1.79      107.98     43.60 o 
 -18   6  12      465.92      354.61     88.84 o 
 -17   6  12      228.64      157.45     50.94 o 
 -16   6  12      246.14      236.25     75.18 o 
 -15   6  12       28.31       59.37     21.96 o 
 -14   6  12       24.69       46.27     29.12 o 
 -13   6  12       25.97       55.72     16.67 o 
 -12   6  12        2.80        9.87     25.77 o 
 -11   6  12      633.24      602.88     57.54 o 
 -10   6  12      428.48      394.39     31.08 o 
  -9   6  12       90.18      113.31     13.71 o 
  -8   6  12      211.55      214.72     21.66 o 
  -7   6  12        3.88       29.50     13.90 o 
  -6   6  12      907.32      904.82     65.16 o 
  -5   6  12       48.47       51.99     17.51 o 
  -4   6  12     4342.46     4193.35     85.61 o 
  -3   6  12     1642.99     1827.74     98.15 o 
  -2   6  12     3264.21     3213.60    113.24 o 
  -1   6  12      572.07      691.02     51.68 o 
   0   6  12     1076.71     1095.10     75.50 o 
   1   6  12      795.96      869.46     49.22 o 
   2   6  12     1380.34     1457.32     74.47 o 
   3   6  12       58.39      103.34     11.91 o 
   4   6  12        5.27       39.19     10.25 o 
   5   6  12       39.80       74.48     11.79 o 
   6   6  12      701.59      588.07     62.90 o 
   7   6  12      909.74      880.04     58.28 o 
   8   6  12      442.13      445.29     38.17 o 
   9   6  12      962.04      853.18     58.12 o 
  10   6  12      388.77      373.13     31.34 o 
  11   6  12      699.92      656.28     40.23 o 
  12   6  12      665.20      679.17     53.46 o 
  13   6  12      497.26      404.49     42.53 o 
  14   6  12     1049.58     1094.55     99.67 o 
  15   6  12      652.67      628.40     70.33 o 
  16   6  12      127.24      134.82     35.88 o 
  17   6  12      991.63      834.47    105.68 o 
  18   6  12      152.24      129.37     35.50 o 
 -17   7  12       82.46       47.67     26.87 o 
 -16   7  12        0.76       63.15     28.35 o 
 -15   7  12       10.34       38.65     50.44 o 
 -14   7  12       23.01       72.49     20.88 o 
 -13   7  12      127.10      102.92     26.12 o 
 -12   7  12       37.96       61.06     16.82 o 
 -11   7  12      581.42      461.65     34.92 o 
 -10   7  12      162.96      180.12     29.07 o 
  -9   7  12      743.71      715.96     43.19 o 
  -8   7  12     4178.24     4432.37     84.25 o 
  -7   7  12     2212.65     2143.09    126.01 o 
  -6   7  12     2699.67     2664.91    152.06 o 
  -5   7  12        8.45       80.65     14.79 o 
  -4   7  12      436.61      405.92     32.31 o 
  -3   7  12       14.47       82.94     14.30 o 
  -2   7  12      521.66      478.77     40.54 o 
  -1   7  12      504.11      499.35     43.29 o 
   0   7  12      703.27      747.92     45.74 o 
   1   7  12     3651.18     3318.19     77.86 o 
   2   7  12      368.81      334.34     25.14 o 
   3   7  12       61.46       67.83     19.12 o 
   4   7  12       48.84       53.43     15.65 o 
   5   7  12     3033.39     3060.77    107.33 o 
   6   7  12     3148.50     2709.29    150.79 o 
   7   7  12       46.80       43.14     12.27 o 
   8   7  12     5077.63     4988.33    106.83 o 
   9   7  12     2464.78     2139.64    136.35 o 
  10   7  12     2864.53     3088.73     81.48 o 
  11   7  12      525.33      423.97     40.32 o 
  12   7  12      197.66      201.63     28.57 o 
  13   7  12      730.45      818.84     98.74 o 
  14   7  12       72.55      100.86     25.06 o 
  15   7  12      546.09      431.63     46.11 o 
  16   7  12      280.65      217.55     28.21 o 
  17   7  12      272.93      237.36     45.59 o 
 -17   8  12      242.99      131.07     68.61 o 
 -16   8  12     3635.36     4227.20    140.71 o 
 -15   8  12     1032.98      937.25    159.09 o 
 -14   8  12      184.78      175.83     32.53 o 
 -13   8  12      899.45      740.77     79.49 o 
 -12   8  12      513.20      484.41     58.82 o 
 -11   8  12      816.12      751.46     41.30 o 
 -10   8  12     7266.33     8313.06    291.01 o 
  -9   8  12     3205.47     3578.77     80.69 o 
  -8   8  12     4716.74     4643.46    137.43 o 
  -7   8  12      265.23      217.48     24.32 o 
  -6   8  12        5.14       38.77     16.02 o 
  -5   8  12     2564.24     2478.88    152.85 o 
  -4   8  12     1660.69     1558.28     93.38 o 
  -3   8  12     1259.44     1226.78     90.99 o 
  -2   8  12      538.18      498.08     51.41 o 
  -1   8  12      217.36      229.07     29.21 o 
   0   8  12     2054.80     1857.53    118.27 o 
   1   8  12       43.09       42.20     22.90 o 
   2   8  12      971.41      967.18     74.08 o 
   3   8  12     1842.04     1856.36    114.55 o 
   4   8  12     1031.63     1132.83     90.78 o 
   5   8  12      589.65      548.52     46.05 o 
   6   8  12       14.79       34.78     18.55 o 
   7   8  12      468.51      487.22     39.89 o 
   8   8  12     1049.81      904.09     56.43 o 
   9   8  12     3274.64     3469.01    162.23 o 
  10   8  12      556.61      544.35     34.52 o 
  11   8  12     4318.09     4388.32    158.23 o 
  12   8  12      702.52      611.65     72.48 o 
  13   8  12     1583.87     1458.44    131.39 o 
  14   8  12      312.97      305.92     49.29 o 
  15   8  12      150.77      204.73     30.81 o 
  16   8  12      260.58      321.93     84.83 o 
 -16   9  12      390.34      377.15     94.44 o 
 -15   9  12     1175.16      928.53    175.45 o 
 -14   9  12     2447.70     2840.90    220.81 o 
 -13   9  12     3667.22     3812.34    142.29 o 
 -12   9  12     1204.73     1168.85    137.39 o 
 -11   9  12     1731.94     1840.48    107.98 o 
 -10   9  12     5850.77     6072.87     99.65 o 
  -9   9  12       77.87       92.36     28.11 o 
  -8   9  12     4209.30     4400.17    194.16 o 
  -7   9  12     1229.12     1104.96     99.56 o 
  -6   9  12     1161.81     1207.88     86.30 o 
  -5   9  12     4419.38     4570.24    174.80 o 
  -4   9  12      599.83      674.43     86.56 o 
  -3   9  12     5137.21     5191.80    126.94 o 
  -2   9  12      231.19      186.31     26.56 o 
  -1   9  12     9437.58    10119.55    171.24 o 
   0   9  12     2927.48     2787.74    117.24 o 
   1   9  12     8020.85     8454.24    163.48 o 
   2   9  12        0.95       52.97     16.38 o 
   3   9  12     1953.88     2198.59    110.64 o 
   4   9  12      184.44       82.65     34.88 o 
   5   9  12      216.57      136.59     21.25 o 
   6   9  12      758.51      659.07     65.82 o 
   7   9  12     1932.44     1945.30    137.61 o 
   8   9  12       39.40       41.45     13.31 o 
   9   9  12     1291.00     1216.70     74.94 o 
  10   9  12      768.25      785.27     58.08 o 
  11   9  12      111.54      107.75     15.14 o 
  12   9  12     2541.01     2457.42     92.99 o 
  13   9  12     1367.69     1355.58    125.85 o 
  14   9  12       34.46       40.47     23.99 o 
  15   9  12     1415.56     1339.36    136.84 o 
  16   9  12       83.66      106.08     43.15 o 
 -15  10  12     1489.14     1316.53    239.00 o 
 -14  10  12     1533.98     1521.17    241.52 o 
 -13  10  12      509.38      344.66     53.44 o 
 -12  10  12     4719.75     5160.79    145.77 o 
 -11  10  12      256.66      237.54     81.30 o 
 -10  10  12     3374.47     3576.95    106.36 o 
  -9  10  12     2548.44     2418.85    203.93 o 
  -8  10  12      636.02      680.31     78.84 o 
  -7  10  12     4571.52     4625.00    127.23 o 
  -6  10  12      403.36      360.03     50.33 o 
  -5  10  12        5.52       68.51     14.85 o 
  -4  10  12      654.01      696.15     74.39 o 
  -3  10  12      373.86      328.29     47.32 o 
  -2  10  12      326.42      309.11     26.74 o 
  -1  10  12     3628.71     3626.10     71.24 o 
   0  10  12      484.08      467.37     55.20 o 
   1  10  12      653.64      552.56     47.71 o 
   2  10  12     2874.38     2848.16     87.57 o 
   3  10  12     1262.56     1042.92     91.29 o 
   4  10  12      806.77      743.58     74.68 o 
   5  10  12     1792.24     1554.47     94.93 o 
   6  10  12     2337.77     2186.73    114.73 o 
   7  10  12     9557.12     9710.21    344.55 o 
   8  10  12      604.72      501.80     60.54 o 
   9  10  12     4473.54     4522.65    154.99 o 
  10  10  12       58.18       96.83     23.72 o 
  11  10  12     2576.75     2488.07    113.09 o 
  12  10  12     1410.26     1324.41    159.38 o 
  13  10  12      431.73      495.55     72.50 o 
  14  10  12     2527.59     2652.42    164.17 o 
  15  10  12     2047.90     2035.20    205.92 o 
 -14  11  12        6.30       55.32     23.71 o 
 -13  11  12      141.20      127.21     24.06 o 
 -12  11  12       36.77       98.24     23.54 o 
 -11  11  12      189.63      198.60     61.10 o 
 -10  11  12      105.91      107.96     30.45 o 
  -9  11  12      639.97      619.00     67.82 o 
  -8  11  12      164.42      113.79     15.30 o 
  -7  11  12      838.98      618.02     61.04 o 
  -6  11  12     6243.30     6250.11    105.23 o 
  -5  11  12     2754.69     2684.31     66.76 o 
  -4  11  12     9915.02     9951.90    231.04 o 
  -3  11  12    12594.22    12926.44    272.79 o 
  -2  11  12     4575.86     4438.15    136.47 o 
  -1  11  12     7358.48     7284.35    222.83 o 
   0  11  12      357.90      387.66     40.04 o 
   1  11  12     1007.33      886.11     74.89 o 
   2  11  12      695.46      623.19     64.61 o 
   3  11  12      719.43      569.63     69.82 o 
   4  11  12      308.81      270.75     31.06 o 
   5  11  12     1131.97      976.66     92.28 o 
   6  11  12     1703.65     1482.47    194.43 o 
   7  11  12      778.43      764.43     75.53 o 
   8  11  12      178.31      179.24     35.82 o 
   9  11  12      768.06      725.34     62.10 o 
  10  11  12       38.44       63.49     28.97 o 
  11  11  12      817.94      679.89     75.87 o 
  12  11  12     1006.09      883.94    119.64 o 
  13  11  12     3008.90     2641.83    274.63 o 
  14  11  12      184.34      195.44     40.24 o 
 -13  12  12       11.50       33.32     38.13 o 
 -12  12  12     2836.20     2637.93    189.40 o 
 -11  12  12       28.35       85.05     29.49 o 
 -10  12  12     1315.07     1187.82    166.21 o 
  -9  12  12     1870.41     1835.63    198.70 o 
  -8  12  12     1193.91     1236.39    127.59 o 
  -7  12  12     2664.74     2655.04     91.69 o 
  -6  12  12        8.97       49.18     23.09 o 
  -5  12  12     5938.82     5803.63    114.94 o 
  -4  12  12       34.02       44.00     13.52 o 
  -3  12  12       63.91       78.54     15.50 o 
  -2  12  12       36.31       45.99     13.29 o 
  -1  12  12     3484.49     3302.73     94.30 o 
   0  12  12      525.51      427.79     43.64 o 
   1  12  12     3022.53     2964.25     81.32 o 
   2  12  12      182.30      192.92     35.73 o 
   3  12  12     2119.99     1742.88    107.22 o 
   4  12  12     1350.60     1243.36    101.32 o 
   5  12  12     5687.46     5187.67    225.20 o 
   6  12  12     3741.61     4086.79    128.96 o 
   7  12  12    15155.26    16580.68    393.94 o 
   8  12  12       30.83       58.26     18.76 o 
   9  12  12     6425.93     6936.37    263.86 o 
  10  12  12      179.29      150.54     22.79 o 
  11  12  12      492.73      388.39     56.71 o 
  12  12  12      652.66      557.95     87.63 o 
  13  12  12     1189.61      955.94    148.51 o 
 -12  13  12      571.45      398.32     95.72 o 
 -11  13  12     1389.74     1243.62    176.73 o 
 -10  13  12     1183.91     1189.99    158.62 o 
  -9  13  12     2798.99     2705.06    174.72 o 
  -8  13  12      148.34      144.48     30.41 o 
  -7  13  12     2844.48     3110.92    163.72 o 
  -6  13  12     3369.52     3551.44    174.27 o 
  -5  13  12     3551.33     3632.81    339.81 o 
  -4  13  12    10770.46    12006.73    322.71 o 
  -3  13  12     9613.26    10384.29    404.95 o 
  -2  13  12     1082.31      930.21     76.76 o 
  -1  13  12     3747.39     3843.85    157.00 o 
   0  13  12      258.73      251.82     56.88 o 
   1  13  12       51.49       33.10     13.29 o 
   2  13  12      112.52      104.22     18.72 o 
   3  13  12      137.68       97.94     25.22 o 
   4  13  12     1891.46     1577.96    240.17 o 
   5  13  12     1241.67     1082.87    138.77 o 
   6  13  12     2895.61     2750.52    246.48 o 
   7  13  12      425.23      388.12     53.21 o 
   8  13  12     1648.37     1575.95    153.17 o 
   9  13  12       25.47       34.96     14.90 o 
  10  13  12      714.66      555.63     86.39 o 
  11  13  12      511.98      367.32     65.68 o 
 -10  14  12     2785.24     2951.90    223.63 o 
  -9  14  12     1481.07     1298.70    176.83 o 
  -8  14  12      905.26      766.00    102.05 o 
  -7  14  12        0.06       37.50     23.52 o 
  -6  14  12      503.36      540.15     68.43 o 
  -5  14  12       90.19       86.26     47.83 o 
  -4  14  12      157.70      211.74     35.00 o 
  -3  14  12      240.76      282.01     39.42 o 
  -2  14  12     2562.25     2502.08    264.90 o 
  -1  14  12      388.64      361.78     47.32 o 
   0  14  12     6131.25     6892.52    186.50 o 
   1  14  12     4105.16     4048.35    195.15 o 
   2  14  12     2680.77     2961.32    214.37 o 
   3  14  12     3754.88     4243.31    243.57 o 
   4  14  12      294.42      298.44     37.87 o 
   5  14  12     1641.61     1653.92    198.25 o 
   6  14  12     1262.29     1082.53    113.90 o 
   7  14  12      548.57      502.67     57.19 o 
   8  14  12       61.20       53.43     23.50 o 
   9  14  12      904.52      723.01    119.68 o 
  -7  15  12       34.07       94.82     27.06 o 
  -6  15  12        2.48       27.64     26.52 o 
  -5  15  12     1196.03     1056.67    134.49 o 
  -4  15  12       37.40       70.55     27.29 o 
  -3  15  12     1211.77     1072.83    105.67 o 
  -2  15  12      886.52      897.97    116.22 o 
  -1  15  12     2526.15     2330.87    241.08 o 
   0  15  12      186.78      167.56     31.90 o 
   1  15  12     2206.66     2270.17    223.05 o 
   2  15  12      824.92      733.43    106.46 o 
   3  15  12        0.97       92.76     24.15 o 
   4  15  12     3276.94     3310.57    244.41 o 
   5  15  12       24.70       74.31     24.53 o 
   6  15  12     4325.75     4725.94    232.79 o 
   7  15  12     2018.54     1742.96    228.36 o 
  -3  16  12      590.33      582.79     92.15 o 
  -2  16  12      596.21      560.71     77.20 o 
  -1  16  12      136.78      171.90     46.82 o 
   0  16  12       59.11      102.66     36.83 o 
   1  16  12       82.03      107.53     23.50 o 
   2  16  12       54.57       43.76     26.28 o
[truncated: 125,852 more chars]
